# Supplementary material for: 4-Chloro-3-methyl­phenyl quinoline-2-carboxyl­ate
Source: Acta Crystallogr Sect E Struct Rep Online. 2013 Nov 30;69(Pt 12):o1842–3. doi: 10.1107/S1600536813032017 (PMC3885085; doi:10.1107/S1600536813032017)
Supplement: Supplementary file 1 [file e-69-o1842-sup1.cif]

##############################################################################
#                                                                            #
# This CIF contains the data in a paper accepted for publication in          #
# Acta Crystallographica Section E. It conforms to the requirements of       #
# Notes for Authors for Acta Crystallographica Section E, and has been       #
# peer reviewed under the auspices of the IUCr Commission on Journals.       #
#                                                                            #
# Full details of the Crystallographic Information File format               #
# are given in the paper "The Crystallographic Information File (CIF):       #
# a New Standard Archive File for Crystallography" by S. R. Hall, F. H.      #
# Allen and I. D. Brown [Acta Cryst. (1991), A47, 655-685].                  #
#                                                                            #
# The current version of the core CIF dictionary is obtainable from          #
# ftp://ftp.iucr.org/pub/cif_core.dic.                                       #
#                                                                            #
# Software is freely available for graphical display of the structure(s)     #
# in this CIF. For information consult the CIF software page                 #
# http://www.iucr.org/resources/cif/software.                                #
#                                                                            #
# This file may be used for bona fide research purposes within the           #
# scientific community so long as proper attribution is given to the journal # 
# article from which it was obtained.                                        #
#                                                                            #
##############################################################################
data_I
_audit_creation_method
;
Olex2 1.2
(compiled Apr 23 2013 17:54:37, GUI svn.r4466)
;
_journal_date_recd_electronic     2013-11-20
_journal_date_accepted     2013-11-23
_journal_name_full     'Acta Crystallographica, Section E'
_journal_year     2013
_journal_volume     69
_journal_issue     12
_journal_page_first     o1842
_journal_page_last     o1843
_journal_paper_category     QO
_journal_paper_doi     10.1107/S1600536813032017
_journal_coeditor_code     BT6947
_publ_contact_author_name     'Jasinski, Jerry P.'
_publ_contact_author_address
;
Department of Chemistry
Keene State College
229 Main Street
Keene, New Hampshire 03435, USA
;
_publ_contact_author_email     jjasinski@keene.edu
_publ_contact_author_fax     ?
_publ_contact_author_phone     '603 358-2563'
_publ_section_title
;
4-Chloro-3-methylphenyl quinoline-2-carboxylate
;
loop_
    _publ_author_name
    _publ_author_address
    'Fazal, E.'
;
Department of Chemistry
Yuvaraja's College,
Mysore 570 005, India
;
    'Kaur, Manpreet'
;
Department of Studies in Chemistry
University of Mysore
Manasagangotri,  Mysore 570 006, India
;
    'Sudha, B. S.'
;
Department of Chemistry
Yuvaraja's College,
Mysore 570 005, India
;
    'Nagarajan, S.'
;
P.P.S.F.T Department,
Central Food Technology Research institute,
Mysore 570 005, India
;
    'Jasinski, Jerry P.'
;
Department of Chemistry
Keene State College
229 Main Street
Keene, NH 03435-2001, USA
;
_database_code_depnum_ccdc_archive     'CCDC 973383'
_chemical_name_systematic
;
4-Chloro-3-methylphenyl quinoline-2-carboxylate
;
_chemical_name_common
;
;
_chemical_formula_moiety     'C17 H12 Cl N O2'
_chemical_formula_sum     'C17 H12 Cl N O2'
_chemical_formula_iupac     'C17 H12 Cl N O2'
_chemical_formula_weight     297.73
_chemical_melting_point     ?
_shelx_space_group_comment
;
The symmetry employed for this shelxl refinement is uniquely defined
by the following loop, which should always be used as a source of
symmetry information in preference to the above space-group names.
They are only intended as comments.
;
_space_group_crystal_system     'orthorhombic'
_space_group_name_H-M_alt     'P 21 21 21'
_space_group_name_Hall     'P 2ac 2ab'
loop_
    _space_group_symop_operation_xyz
    'x, y, z'
    '-x+1/2, -y, z+1/2'
    'x+1/2, -y+1/2, -z'
    '-x, y+1/2, -z+1/2'
_cell_length_a     7.75379(16)
_cell_length_b     11.9658(3)
_cell_length_c     14.9005(3)
_cell_angle_alpha     90
_cell_angle_beta     90
_cell_angle_gamma     90
_cell_volume     1382.48(5)
_cell_formula_units_Z     4
_cell_measurement_reflns_used     4795
_cell_measurement_theta_min     4.7358
_cell_measurement_theta_max     72.1695
_cell_measurement_temperature     173(2)
_exptl_crystal_description     irregular
_exptl_crystal_colour     colourless
_exptl_crystal_size_max     0.32
_exptl_crystal_size_mid     0.24
_exptl_crystal_size_min     0.20
_exptl_crystal_density_diffrn     1.430
_exptl_crystal_density_meas     ?
_exptl_crystal_density_method     ?
_exptl_crystal_F_000     616
_exptl_absorpt_coefficient_mu     2.476
_exptl_absorpt_correction_type     'multi-scan'
_exptl_absorpt_process_details
;
(CrysAlis PRO and CrysAlis RED; Agilent, 2012)
;
_shelx_estimated_absorpt_T_min     ?
_shelx_estimated_absorpt_T_max     ?
_exptl_absorpt_correction_T_min     0.52975
_exptl_absorpt_correction_T_max     1.00000
_exptl_special_details
;
^1^HNMR(500 MHz,DMSO) \d  8.66 (1H,d, J= 8.51Hz),
8.27(1H,d, J= 8.5Hz),8.24(1H,d, J= 8.43 Hz),
8.15(1H,d, J= 8.2 Hz),7.93(1H,dt, J1= 8.07Hz,
J2=6.73, J3=1.06Hz), 7.8(1H,t, J= 7.55Hz),
7.54(1H,d, J= 8.6Hz), 7.41(1H,d, J= 2.4Hz),
7.26(1H,dd, J1= 8.6Hz, J2=2.57 Hz),
3.3-3.4(1H,m),2.38(3H,s).
;
_diffrn_ambient_temperature     173(2)
_diffrn_radiation_type     CuK\a
_diffrn_radiation_wavelength     1.54184
_diffrn_measurement_device_type     'Agilent Xcalibur (Eos, Gemini)'
_diffrn_measurement_method     '\w scans'
_diffrn_detector_area_resol_mean     16.0416
_diffrn_reflns_number     8419
_diffrn_reflns_av_R_equivalents     0.0300
_diffrn_reflns_theta_min     4.740
_diffrn_reflns_theta_max     72.318
_diffrn_reflns_theta_full     67.684
_diffrn_measured_fraction_theta_max     0.989
_diffrn_measured_fraction_theta_full     0.998
_diffrn_reflns_limit_h_min     -9
_diffrn_reflns_limit_h_max     4
_diffrn_reflns_limit_k_min     -14
_diffrn_reflns_limit_k_max     14
_diffrn_reflns_limit_l_min     -17
_diffrn_reflns_limit_l_max     18
_refine_special_details     ?
_reflns_number_total     2703
_reflns_number_gt     2636
_reflns_threshold_expression     I>2\s(I)
_refine_ls_structure_factor_coef     Fsqd
_refine_ls_matrix_type     full
_refine_ls_R_factor_all     0.0329
_refine_ls_R_factor_gt     0.0320
_refine_ls_wR_factor_gt     0.0841
_refine_ls_wR_factor_ref     0.0850
_refine_ls_goodness_of_fit_ref     1.049
_refine_ls_restrained_S_all     1.049
_refine_ls_number_reflns     2703
_refine_ls_number_parameters     192
_refine_ls_number_restraints     0
_refine_ls_hydrogen_treatment     constr
_refine_ls_weighting_scheme     calc
_refine_ls_weighting_details
              'w=1/[\s^2^(Fo^2^)+(0.0574P)^2^+0.1134P] where P=(Fo^2^+2Fc^2^)/3'
_atom_sites_solution_hydrogens     geom
_atom_sites_solution_primary     direct
_atom_sites_solution_secondary     ?
_refine_ls_shift/su_max     0.000
_refine_ls_shift/su_mean     0.000
_refine_diff_density_max     0.199
_refine_diff_density_min     -0.189
_refine_ls_extinction_method     'SHELXL2012 (Sheldrick, 2008)'
_refine_ls_extinction_coef     0.0036(6)
_refine_ls_extinction_expression
                                  'Fc^*^=kFc[1+0.001xFc^2^\l^3^/sin(2\q)]^-1/4^'
_refine_ls_abs_structure_details
;
Flack parameter determined using 1081 quotients
[(<i>I</i>^+^)-(<i>I</i>^-^)]/[(<i>I</i>^+^)+(<i>I</i>^-^)]
(Parsons <i>et al.</i>, 2013)
;
_refine_ls_abs_structure_Flack     -0.009(10)
loop_
    _atom_type_symbol
    _atom_type_description
    _atom_type_scat_dispersion_real
    _atom_type_scat_dispersion_imag
    _atom_type_scat_source
    'C' 'C' 0.0181 0.0091
                         'International Tables Vol C Tables 4.2.6.8 and 6.1.1.4'
    'H' 'H' 0.0000 0.0000
                         'International Tables Vol C Tables 4.2.6.8 and 6.1.1.4'
    'N' 'N' 0.0311 0.0180
                         'International Tables Vol C Tables 4.2.6.8 and 6.1.1.4'
    'O' 'O' 0.0492 0.0322
                         'International Tables Vol C Tables 4.2.6.8 and 6.1.1.4'
    'Cl' 'Cl' 0.3639 0.7018
                         'International Tables Vol C Tables 4.2.6.8 and 6.1.1.4'
_computing_data_collection     'CrysAlis PRO (Agilent, 2012)'
_computing_cell_refinement     'CrysAlis PRO (Agilent, 2012)'
_computing_data_reduction     'CrysAlis RED (Agilent, 2012)'
_computing_structure_solution     'SUPERFLIP (Palatinus & Chapuis, 2007)'
_computing_structure_refinement     'SHELXL2012 (Sheldrick, 2008)'
_computing_molecular_graphics     'OLEX2 (Dolomanov <i>et al.</i>, 2009)'
_computing_publication_material     'OLEX2 (Dolomanov <i>et al.</i>, 2009)'
loop_
    _atom_site_type_symbol
    _atom_site_label
    _atom_site_fract_x
    _atom_site_fract_y
    _atom_site_fract_z
    _atom_site_U_iso_or_equiv
    _atom_site_adp_type
    _atom_site_calc_flag
    _atom_site_occupancy
    _atom_site_disorder_assembly
    _atom_site_disorder_group
    Cl Cl1 0.64546(8) -0.08068(5) 0.89548(4) 0.03791(19) Uani d 1 . .
    O O1 0.3575(3) 0.03286(15) 0.50511(12) 0.0448(5) Uani d 1 . .
    O O2 0.5593(2) 0.15377(14) 0.55202(10) 0.0319(4) Uani d 1 . .
    N N1 0.3627(2) 0.13829(14) 0.33957(12) 0.0241(4) Uani d 1 . .
    C C1 0.4441(3) 0.11335(17) 0.49220(14) 0.0262(5) Uani d 1 . .
    C C2 0.4431(3) 0.18389(18) 0.40823(14) 0.0244(4) Uani d 1 . .
    C C3 0.5281(3) 0.28841(18) 0.40610(15) 0.0271(5) Uani d 1 . .
    H H3 0.5787 0.3179 0.4575 0.032 Uiso calc 1 . .
    C C4 0.5337(3) 0.34478(19) 0.32646(16) 0.0284(5) Uani d 1 . .
    H H4 0.5880 0.4140 0.3230 0.034 Uiso calc 1 . .
    C C5 0.4568(3) 0.29779(17) 0.24938(15) 0.0244(4) Uani d 1 . .
    C C6 0.4651(3) 0.34833(19) 0.16312(16) 0.0305(5) Uani d 1 . .
    H H6 0.5219 0.4162 0.1557 0.037 Uiso calc 1 . .
    C C7 0.3899(3) 0.2973(2) 0.09138(16) 0.0343(5) Uani d 1 . .
    H H7 0.3987 0.3296 0.0348 0.041 Uiso calc 1 . .
    C C8 0.2985(3) 0.1955(2) 0.10181(16) 0.0324(5) Uani d 1 . .
    H H8 0.2467 0.1623 0.0523 0.039 Uiso calc 1 . .
    C C9 0.2861(3) 0.14592(19) 0.18406(15) 0.0276(5) Uani d 1 . .
    H H9 0.2233 0.0802 0.1905 0.033 Uiso calc 1 . .
    C C10 0.3685(3) 0.19422(18) 0.25977(14) 0.0231(4) Uani d 1 . .
    C C11 0.5754(3) 0.09412(19) 0.63323(14) 0.0270(5) Uani d 1 . .
    C C12 0.4958(3) 0.13691(19) 0.70842(15) 0.0259(4) Uani d 1 . .
    H H12 0.4295 0.2014 0.7039 0.031 Uiso calc 1 . .
    C C13 0.5141(3) 0.08374(19) 0.79167(14) 0.0255(4) Uani d 1 . .
    C C14 0.6158(3) -0.01188(18) 0.79341(15) 0.0265(5) Uani d 1 . .
    C C15 0.6979(3) -0.05421(19) 0.71832(16) 0.0305(5) Uani d 1 . .
    H H15 0.7661 -0.1179 0.7226 0.037 Uiso calc 1 . .
    C C16 0.6771(3) -0.00042(19) 0.63626(15) 0.0305(5) Uani d 1 . .
    H H16 0.7305 -0.0275 0.5848 0.037 Uiso calc 1 . .
    C C17 0.4262(3) 0.1281(2) 0.87402(15) 0.0340(5) Uani d 1 . .
    H H17A 0.3664 0.1960 0.8594 0.051 Uiso calc 1 . .
    H H17B 0.5107 0.1430 0.9196 0.051 Uiso calc 1 . .
    H H17C 0.3452 0.0738 0.8957 0.051 Uiso calc 1 . .
loop_
    _atom_site_aniso_label
    _atom_site_aniso_U_11
    _atom_site_aniso_U_22
    _atom_site_aniso_U_33
    _atom_site_aniso_U_12
    _atom_site_aniso_U_13
    _atom_site_aniso_U_23
    Cl1 0.0486(3) 0.0340(3) 0.0312(3) -0.0002(3) -0.0084(2) 0.0109(2)
    O1 0.0585(11) 0.0405(10) 0.0356(9) -0.0239(9) -0.0172(9) 0.0143(8)
    O2 0.0431(9) 0.0316(8) 0.0209(7) -0.0097(7) -0.0046(7) 0.0033(6)
    N1 0.0279(8) 0.0201(8) 0.0241(8) -0.0002(8) -0.0002(7) 0.0010(7)
    C1 0.0301(10) 0.0250(11) 0.0235(10) -0.0002(9) -0.0018(9) -0.0006(8)
    C2 0.0267(10) 0.0213(9) 0.0251(10) 0.0028(8) 0.0001(8) 0.0000(8)
    C3 0.0298(11) 0.0229(10) 0.0285(11) -0.0003(8) -0.0029(9) -0.0029(9)
    C4 0.0299(11) 0.0193(10) 0.0360(11) -0.0009(8) 0.0009(9) 0.0000(9)
    C5 0.0256(10) 0.0194(9) 0.0282(10) 0.0040(8) 0.0043(8) 0.0017(8)
    C6 0.0345(12) 0.0238(11) 0.0331(11) 0.0032(9) 0.0064(9) 0.0064(9)
    C7 0.0447(14) 0.0325(12) 0.0256(11) 0.0071(10) 0.0060(10) 0.0066(9)
    C8 0.0407(12) 0.0319(12) 0.0246(10) 0.0060(9) -0.0007(9) -0.0031(9)
    C9 0.0325(10) 0.0221(10) 0.0282(11) 0.0023(9) -0.0002(9) -0.0011(9)
    C10 0.0247(10) 0.0196(9) 0.0250(10) 0.0040(8) 0.0019(8) 0.0004(8)
    C11 0.0320(10) 0.0274(11) 0.0216(10) -0.0082(9) -0.0049(8) 0.0025(8)
    C12 0.0277(10) 0.0230(10) 0.0269(10) -0.0016(9) -0.0038(8) 0.0000(9)
    C13 0.0264(10) 0.0254(10) 0.0247(10) -0.0047(9) -0.0021(8) -0.0009(9)
    C14 0.0310(11) 0.0249(10) 0.0236(9) -0.0045(9) -0.0060(8) 0.0041(8)
    C15 0.0338(12) 0.0222(11) 0.0354(12) 0.0004(9) -0.0032(9) -0.0025(9)
    C16 0.0352(12) 0.0299(11) 0.0263(10) -0.0024(9) 0.0007(9) -0.0070(9)
    C17 0.0378(12) 0.0375(12) 0.0268(11) 0.0003(10) 0.0050(9) -0.0004(9)
_geom_special_details
;
 All esds (except the esd in the dihedral angle between two l.s. planes)
 are estimated using the full covariance matrix.  The cell esds are taken
 into account individually in the estimation of esds in distances, angles
 and torsion angles; correlations between esds in cell parameters are only
 used when they are defined by crystal symmetry.  An approximate (isotropic)
 treatment of cell esds is used for estimating esds involving l.s. planes.
;
loop_
    _geom_bond_atom_site_label_1
    _geom_bond_atom_site_label_2
    _geom_bond_site_symmetry_2
    _geom_bond_distance
    _geom_bond_publ_flag
    Cl1 C14 . 1.745(2) ?
    O1 C1 . 1.190(3) ?
    O2 C1 . 1.352(3) ?
    O2 C11 . 1.410(2) ?
    N1 C2 . 1.317(3) ?
    N1 C10 . 1.365(3) ?
    C1 C2 . 1.509(3) ?
    C2 C3 . 1.414(3) ?
    C3 H3 . 0.9300 ?
    C3 C4 . 1.366(3) ?
    C4 H4 . 0.9300 ?
    C4 C5 . 1.411(3) ?
    C5 C6 . 1.422(3) ?
    C5 C10 . 1.424(3) ?
    C6 H6 . 0.9300 ?
    C6 C7 . 1.362(4) ?
    C7 H7 . 0.9300 ?
    C7 C8 . 1.418(4) ?
    C8 H8 . 0.9300 ?
    C8 C9 . 1.365(3) ?
    C9 H9 . 0.9300 ?
    C9 C10 . 1.420(3) ?
    C11 C12 . 1.378(3) ?
    C11 C16 . 1.380(3) ?
    C12 H12 . 0.9300 ?
    C12 C13 . 1.401(3) ?
    C13 C14 . 1.390(3) ?
    C13 C17 . 1.501(3) ?
    C14 C15 . 1.383(3) ?
    C15 H15 . 0.9300 ?
    C15 C16 . 1.391(3) ?
    C16 H16 . 0.9300 ?
    C17 H17A . 0.9600 ?
    C17 H17B . 0.9600 ?
    C17 H17C . 0.9600 ?
loop_
    _geom_angle_atom_site_label_1
    _geom_angle_atom_site_label_2
    _geom_angle_atom_site_label_3
    _geom_angle_site_symmetry_1
    _geom_angle_site_symmetry_3
    _geom_angle
    _geom_angle_publ_flag
    C1 O2 C11 . . 116.31(17) ?
    C2 N1 C10 . . 117.25(18) ?
    O1 C1 O2 . . 123.8(2) ?
    O1 C1 C2 . . 125.7(2) ?
    O2 C1 C2 . . 110.48(18) ?
    N1 C2 C1 . . 114.51(18) ?
    N1 C2 C3 . . 124.7(2) ?
    C3 C2 C1 . . 120.73(19) ?
    C2 C3 H3 . . 120.9 ?
    C4 C3 C2 . . 118.1(2) ?
    C4 C3 H3 . . 120.9 ?
    C3 C4 H4 . . 120.1 ?
    C3 C4 C5 . . 119.8(2) ?
    C5 C4 H4 . . 120.1 ?
    C4 C5 C6 . . 123.2(2) ?
    C4 C5 C10 . . 117.5(2) ?
    C6 C5 C10 . . 119.4(2) ?
    C5 C6 H6 . . 120.0 ?
    C7 C6 C5 . . 119.9(2) ?
    C7 C6 H6 . . 120.0 ?
    C6 C7 H7 . . 119.6 ?
    C6 C7 C8 . . 120.9(2) ?
    C8 C7 H7 . . 119.6 ?
    C7 C8 H8 . . 119.8 ?
    C9 C8 C7 . . 120.5(2) ?
    C9 C8 H8 . . 119.8 ?
    C8 C9 H9 . . 119.8 ?
    C8 C9 C10 . . 120.3(2) ?
    C10 C9 H9 . . 119.8 ?
    N1 C10 C5 . . 122.49(19) ?
    N1 C10 C9 . . 118.53(19) ?
    C9 C10 C5 . . 119.0(2) ?
    C12 C11 O2 . . 118.0(2) ?
    C12 C11 C16 . . 122.3(2) ?
    C16 C11 O2 . . 119.6(2) ?
    C11 C12 H12 . . 119.8 ?
    C11 C12 C13 . . 120.4(2) ?
    C13 C12 H12 . . 119.8 ?
    C12 C13 C17 . . 121.1(2) ?
    C14 C13 C12 . . 116.6(2) ?
    C14 C13 C17 . . 122.3(2) ?
    C13 C14 Cl1 . . 118.67(17) ?
    C15 C14 Cl1 . . 118.13(17) ?
    C15 C14 C13 . . 123.2(2) ?
    C14 C15 H15 . . 120.4 ?
    C14 C15 C16 . . 119.2(2) ?
    C16 C15 H15 . . 120.4 ?
    C11 C16 C15 . . 118.3(2) ?
    C11 C16 H16 . . 120.9 ?
    C15 C16 H16 . . 120.9 ?
    C13 C17 H17A . . 109.5 ?
    C13 C17 H17B . . 109.5 ?
    C13 C17 H17C . . 109.5 ?
    H17A C17 H17B . . 109.5 ?
    H17A C17 H17C . . 109.5 ?
    H17B C17 H17C . . 109.5 ?
loop_
    _geom_torsion_atom_site_label_1
    _geom_torsion_atom_site_label_2
    _geom_torsion_atom_site_label_3
    _geom_torsion_atom_site_label_4
    _geom_torsion_site_symmetry_1
    _geom_torsion_site_symmetry_2
    _geom_torsion_site_symmetry_3
    _geom_torsion_site_symmetry_4
    _geom_torsion
    _geom_torsion_publ_flag
    Cl1 C14 C15 C16 . . . . -179.57(17) ?
    O1 C1 C2 N1 . . . . -13.1(3) ?
    O1 C1 C2 C3 . . . . 168.7(2) ?
    O2 C1 C2 N1 . . . . 166.49(19) ?
    O2 C1 C2 C3 . . . . -11.7(3) ?
    O2 C11 C12 C13 . . . . -177.10(18) ?
    O2 C11 C16 C15 . . . . 176.69(19) ?
    N1 C2 C3 C4 . . . . -2.7(3) ?
    C1 O2 C11 C12 . . . . -102.0(2) ?
    C1 O2 C11 C16 . . . . 81.7(3) ?
    C1 C2 C3 C4 . . . . 175.29(19) ?
    C2 N1 C10 C5 . . . . -0.1(3) ?
    C2 N1 C10 C9 . . . . 178.66(19) ?
    C2 C3 C4 C5 . . . . -0.4(3) ?
    C3 C4 C5 C6 . . . . -176.53(19) ?
    C3 C4 C5 C10 . . . . 2.9(3) ?
    C4 C5 C6 C7 . . . . 179.0(2) ?
    C4 C5 C10 N1 . . . . -2.8(3) ?
    C4 C5 C10 C9 . . . . 178.5(2) ?
    C5 C6 C7 C8 . . . . 1.9(4) ?
    C6 C5 C10 N1 . . . . 176.7(2) ?
    C6 C5 C10 C9 . . . . -2.0(3) ?
    C6 C7 C8 C9 . . . . -0.8(4) ?
    C7 C8 C9 C10 . . . . -1.7(4) ?
    C8 C9 C10 N1 . . . . -175.7(2) ?
    C8 C9 C10 C5 . . . . 3.1(3) ?
    C10 N1 C2 C1 . . . . -175.21(17) ?
    C10 N1 C2 C3 . . . . 2.9(3) ?
    C10 C5 C6 C7 . . . . -0.4(3) ?
    C11 O2 C1 O1 . . . . 0.7(3) ?
    C11 O2 C1 C2 . . . . -178.92(17) ?
    C11 C12 C13 C14 . . . . 0.3(3) ?
    C11 C12 C13 C17 . . . . -179.1(2) ?
    C12 C11 C16 C15 . . . . 0.6(3) ?
    C12 C13 C14 Cl1 . . . . 179.22(16) ?
    C12 C13 C14 C15 . . . . 0.6(3) ?
    C13 C14 C15 C16 . . . . -0.9(3) ?
    C14 C15 C16 C11 . . . . 0.3(3) ?
    C16 C11 C12 C13 . . . . -0.9(3) ?
    C17 C13 C14 Cl1 . . . . -1.4(3) ?
    C17 C13 C14 C15 . . . . 180.0(2) ?
loop_
    _geom_hbond_atom_site_label_D
    _geom_hbond_atom_site_label_H
    _geom_hbond_atom_site_label_A
    _geom_hbond_site_symmetry_A
    _geom_hbond_distance_DH
    _geom_hbond_distance_HA
    _geom_hbond_distance_DA
    _geom_hbond_angle_DHA
    C8 H8 O1 2_554 0.93 2.57 3.317(3) 137.9
_shelx_hkl_checksum     65764
_shelx_res_checksum     27939
_iucr_refine_instructions_details
;
TITL SNR-2 in P212121 #19
CELL 1.54184 7.753794 11.965849 14.900531 90 90 90
ZERR 4 0.000161 0.000264 0.000313 0 0 0
LATT -1
SYMM 0.5-X,-Y,0.5+Z
SYMM 0.5+X,0.5-Y,-Z
SYMM -X,0.5+Y,0.5-Z
SFAC C H N O Cl
UNIT 68 48 4 8 4
EQIV $1 0.5-X,-Y,-0.5+Z
L.S. 10
PLAN  10
HTAB C8 O1_$1
REM reset to P212121 #19
BOND $H
MORE -1
fmap 2
acta
CONF
OMIT 0 2 0
OMIT 2 0 6
OMIT 0 1 5
REM <HKL>I:\fazal\SNR-2\SNR-2-MK\snr-2.hkl</HKL>
WGHT    0.057400    0.113400
EXTI    0.003631
FVAR       8.03269
CL1   5    0.645464   -0.080681    0.895475    11.00000    0.04858    0.03397 =
         0.03117    0.01090   -0.00836   -0.00019
O1    4    0.357473    0.032860    0.505106    11.00000    0.05845    0.04046 =
         0.03556    0.01434   -0.01718   -0.02391
O2    4    0.559328    0.153773    0.552024    11.00000    0.04310    0.03160 =
         0.02094    0.00327   -0.00463   -0.00970
N1    3    0.362651    0.138290    0.339568    11.00000    0.02790    0.02011 =
         0.02415    0.00097   -0.00017   -0.00025
C1    1    0.444070    0.113352    0.492201    11.00000    0.03006    0.02497 =
         0.02348   -0.00059   -0.00180   -0.00021
C2    1    0.443105    0.183888    0.408230    11.00000    0.02667    0.02130 =
         0.02509    0.00002    0.00014    0.00283
C3    1    0.528078    0.288409    0.406102    11.00000    0.02976    0.02292 =
         0.02851   -0.00287   -0.00294   -0.00035
AFIX  43
H3    2    0.578722    0.317927    0.457474    11.00000   -1.20000
AFIX   0
C4    1    0.533665    0.344784    0.326455    11.00000    0.02989    0.01927 =
         0.03601    0.00002    0.00087   -0.00091
AFIX  43
H4    2    0.587970    0.413953    0.323043    11.00000   -1.20000
AFIX   0
C5    1    0.456821    0.297790    0.249375    11.00000    0.02557    0.01945 =
         0.02820    0.00174    0.00427    0.00398
C6    1    0.465137    0.348334    0.163122    11.00000    0.03448    0.02376 =
         0.03314    0.00635    0.00640    0.00320
AFIX  43
H6    2    0.521864    0.416184    0.155691    11.00000   -1.20000
AFIX   0
C7    1    0.389940    0.297289    0.091377    11.00000    0.04469    0.03250 =
         0.02564    0.00665    0.00597    0.00709
AFIX  43
H7    2    0.398678    0.329640    0.034809    11.00000   -1.20000
AFIX   0
C8    1    0.298533    0.195492    0.101810    11.00000    0.04075    0.03193 =
         0.02461   -0.00306   -0.00074    0.00597
AFIX  43
H8    2    0.246704    0.162253    0.052256    11.00000   -1.20000
AFIX   0
C9    1    0.286051    0.145923    0.184055    11.00000    0.03247    0.02214 =
         0.02823   -0.00108   -0.00016    0.00234
AFIX  43
H9    2    0.223255    0.080196    0.190522    11.00000   -1.20000
AFIX   0
C10   1    0.368472    0.194224    0.259770    11.00000    0.02470    0.01957 =
         0.02504    0.00040    0.00191    0.00398
C11   1    0.575420    0.094120    0.633235    11.00000    0.03198    0.02741 =
         0.02164    0.00248   -0.00485   -0.00821
C12   1    0.495785    0.136914    0.708416    11.00000    0.02773    0.02297 =
         0.02685    0.00004   -0.00378   -0.00161
AFIX  43
H12   2    0.429491    0.201439    0.703887    11.00000   -1.20000
AFIX   0
C13   1    0.514134    0.083743    0.791670    11.00000    0.02635    0.02539 =
         0.02467   -0.00091   -0.00210   -0.00470
C14   1    0.615756   -0.011884    0.793413    11.00000    0.03103    0.02490 =
         0.02365    0.00414   -0.00602   -0.00446
C15   1    0.697857   -0.054215    0.718318    11.00000    0.03377    0.02223 =
         0.03541   -0.00253   -0.00318    0.00045
AFIX  43
H15   2    0.766106   -0.117899    0.722645    11.00000   -1.20000
AFIX   0
C16   1    0.677146   -0.000416    0.636256    11.00000    0.03520    0.02990 =
         0.02627   -0.00698    0.00065   -0.00243
AFIX  43
H16   2    0.730497   -0.027478    0.584754    11.00000   -1.20000
AFIX   0
C17   1    0.426161    0.128133    0.874017    11.00000    0.03784    0.03754 =
         0.02676   -0.00043    0.00503    0.00030
AFIX 137
H17A  2    0.366378    0.195991    0.859404    11.00000   -1.50000
H17B  2    0.510663    0.142986    0.919570    11.00000   -1.50000
H17C  2    0.345178    0.073813    0.895745    11.00000   -1.50000
AFIX   0
HKLF 4
REM  SNR-2 in P212121 #19
REM R1 =  0.0320 for    2636 Fo > 4sig(Fo)  and  0.0329 for all    2703 data
REM    192 parameters refined using      0 restraints
END
WGHT      0.0573      0.1144
REM Highest difference peak  0.199,  deepest hole -0.189,  1-sigma level  0.044
Q1    1   0.5304 -0.0739  0.8978  11.00000  0.05    0.20
Q2    1   0.6791  0.0771  0.6422  11.00000  0.05    0.17
Q3    1   0.4598  0.1005  0.8348  11.00000  0.05    0.17
Q4    1   0.2843  0.0201  0.4752  11.00000  0.05    0.17
Q5    1   0.4513  0.0224  0.4923  11.00000  0.05    0.16
Q6    1   0.5364  0.1326  0.7542  11.00000  0.05    0.16
Q7    1   0.2866  0.2750  0.0978  11.00000  0.05    0.16
Q8    1   0.4560  0.1579  0.5531  11.00000  0.05    0.16
Q9    1   0.5388  0.3084  0.2847  11.00000  0.05    0.16
Q10   1   0.3603  0.1644  0.2152  11.00000  0.05    0.15
;
