# Supplementary material for: 4-Chloro-3-methyl­phenyl quinoline-2-carboxyl­ate
Source: Acta Crystallogr Sect E Struct Rep Online. 2013 Nov 30;69(Pt 12):o1842–3. doi: 10.1107/S1600536813032017 (PMC3885085; doi:10.1107/S1600536813032017)
Supplement: Supplementary file 2 [file e-69-o1842-Isup2.hkl]

#
# h,k,l, Fc-squared, Fo-squared, sigma(Fo-squared), status flag
#
data_I
_shelx_refln_list_code          4
_shelx_F_calc_maximum      136.50
_exptl_crystal_F_000       616.00
_reflns_d_resolution_high  0.8091

loop_
 _space_group_symop_operation_xyz
 'x, y, z'
 '-x+1/2, -y, z+1/2'
 'x+1/2, -y+1/2, -z'
 '-x, y+1/2, -z+1/2'

_cell_length_a     7.7538
_cell_length_b    11.9658
_cell_length_c    14.9005
_cell_angle_alpha  90.000
_cell_angle_beta   90.000
_cell_angle_gamma  90.000

_shelx_F_squared_multiplier     1.000

loop_
 _refln_index_h
 _refln_index_k
 _refln_index_l
 _refln_F_squared_calc
 _refln_F_squared_meas
 _refln_F_squared_sigma
 _refln_observed_status
   2   0   0       8436.83       8507.02       127.53 o
   4   0   0        776.32        777.11        23.61 o
   6   0   0        328.04        337.63        15.19 o
   8   0   0          0.64          0.72         2.08 o
   1   1   0       1405.19       1391.15        13.31 o
   2   1   0      12279.44      12041.42        89.92 o
   3   1   0         96.24        100.73         1.97 o
   4   1   0        514.73        494.46         7.43 o
   5   1   0        224.53        212.70         5.17 o
   6   1   0        101.30         87.54         3.67 o
   7   1   0         14.73         13.12         1.38 o
   8   1   0          2.37          4.15         1.89 o
   9   1   0          0.34          1.27         1.64 o
   1   2   0       3751.34       3709.22       126.57 o
   2   2   0       3653.27       3804.80        22.76 o
   3   2   0        327.55        308.79         3.52 o
   4   2   0       1177.60       1208.12        14.04 o
   5   2   0          8.79          8.89         1.39 o
   6   2   0        211.22        217.69         5.86 o
   7   2   0        292.96        270.76         8.07 o
   8   2   0         22.74         17.86         3.11 o
   9   2   0          4.77          8.57         6.65 o
   1   3   0       5777.07       5518.48       157.43 o
   2   3   0       2470.93       2551.76        22.62 o
   3   3   0         50.67         59.69         1.59 o
   4   3   0       1124.46       1148.93        13.73 o
   5   3   0         40.44         49.54         2.58 o
   6   3   0        158.22        149.48         3.43 o
   7   3   0         19.70         20.78         2.37 o
   8   3   0        114.25        123.41         5.37 o
   9   3   0          0.06          3.16         5.71 o
   0   4   0       8713.91       8084.53        73.28 o
   1   4   0          2.68          4.62         1.04 o
   2   4   0       2756.70       2940.25        20.69 o
   3   4   0       4534.92       4783.29        45.16 o
   4   4   0        336.02        368.49         5.66 o
   5   4   0          1.11          1.90         1.09 o
   6   4   0          7.55          5.13         1.23 o
   7   4   0          7.95          7.54         1.21 o
   8   4   0          6.38         12.23         7.82 o
   9   4   0          0.22         -0.95         1.40 o
   1   5   0        618.32        707.03        12.75 o
   2   5   0        368.28        344.17         6.67 o
   3   5   0         12.24         11.22         1.79 o
   4   5   0        220.08        217.55         6.58 o
   5   5   0        202.85        190.95         6.64 o
   6   5   0         92.84         94.85         3.66 o
   7   5   0         15.38         14.75         1.97 o
   8   5   0         18.48         24.56         3.42 o
   9   5   0         53.53         56.79         4.37 o
   0   6   0       1192.35       1500.52        33.23 o
   1   6   0       2298.34       2771.64       141.43 o
   2   6   0        266.32        260.70         7.83 o
   3   6   0        196.03        209.04         7.97 o
   4   6   0        152.75        148.00         7.09 o
   5   6   0          0.17          9.54         4.79 o
   6   6   0         90.05         86.96         4.07 o
   7   6   0         48.50         44.95         3.51 o
   8   6   0         20.93         17.30         3.33 o
   1   7   0        758.80        696.75        60.52 o
   2   7   0        410.07        476.73        27.10 o
   3   7   0        105.92        107.03         5.31 o
   4   7   0         31.81         31.73         3.41 o
   5   7   0        147.88        154.18         6.13 o
   6   7   0          3.17          2.18         1.01 o
   7   7   0          3.47          1.46         1.39 o
   8   7   0         18.57         17.01         2.02 o
   0   8   0        357.12        421.09        17.40 o
   1   8   0        377.96        354.34        19.99 o
   2   8   0         57.12         57.71         3.45 o
   3   8   0        656.72        592.07        15.50 o
   4   8   0         32.46         35.42         2.50 o
   5   8   0         14.98         15.82         2.09 o
   6   8   0         46.14         49.84         2.95 o
   7   8   0        102.87        107.90         4.42 o
   8   8   0          0.66         -0.36         0.67 o
   1   9   0         13.08         13.21         2.38 o
   2   9   0        195.69        180.45        18.61 o
   3   9   0         14.35         16.47         2.66 o
   4   9   0         15.68         13.55         1.68 o
   5   9   0         58.73         56.06         3.71 o
   6   9   0         21.26         20.15         1.88 o
   7   9   0         15.34         13.09         1.54 o
   0  10   0        202.62        228.73        13.08 o
   1  10   0        173.36        199.27         8.53 o
   2  10   0         20.80         21.03         2.94 o
   3  10   0        439.46        368.42        12.27 o
   4  10   0        240.49        229.78         6.47 o
   5  10   0          6.47          5.22         1.68 o
   6  10   0          9.57          6.67         1.28 o
   7  10   0         62.09         69.40         4.69 o
   1  11   0        398.90        363.42        12.05 o
   2  11   0        141.57        139.63         7.38 o
   3  11   0        127.97        117.36         7.13 o
   4  11   0        336.47        301.86        11.48 o
   5  11   0        142.85        146.97         5.12 o
   6  11   0          4.84          3.21         1.03 o
   0  12   0         25.52         24.49         4.75 o
   1  12   0         77.18         83.71         5.49 o
   2  12   0          2.99          3.72         1.72 o
   3  12   0          0.77          0.57         1.19 o
   4  12   0         36.13         33.45         4.79 o
   5  12   0          3.11          1.45         1.11 o
   1  13   0        398.45        412.19        10.95 o
   2  13   0         33.21         20.10         2.15 o
   3  13   0        262.54        274.55        12.19 o
   4  13   0          1.74         -0.52         1.12 o
   0  14   0        695.61        735.92        21.83 o
   1  14   0         66.71         63.88         3.92 o
   2  14   0         10.34         11.09         2.47 o
   1   0   1         36.26         38.82         1.28 o
   2   0   1        149.60        165.88         2.62 o
   3   0   1        502.19        473.15         6.07 o
   4   0   1        659.91        647.65         8.76 o
   5   0   1          0.69          1.74         1.28 o
   6   0   1       1063.84       1025.51        16.15 o
   7   0   1         60.50         62.31         2.70 o
   8   0   1        164.90        178.51         8.22 o
   9   0   1          6.54         -0.62         2.05 o
  -9   1   1         28.47         30.08         3.13 o
  -8   1   1         21.42         17.55         2.10 o
  -7   1   1        113.53        108.48         3.58 o
  -6   1   1         26.58         23.03         1.94 o
  -5   1   1         85.54         84.00         3.20 o
  -4   1   1        502.91        524.38         7.72 o
  -3   1   1        401.29        435.04         4.16 o
  -2   1   1      11344.13      11255.64        70.44 o
  -1   1   1       2756.76       2873.24        32.64 o
   0   1   1       3948.57       3731.31       153.74 o
   1   1   1       2851.25       2927.65        31.06 o
   2   1   1      10984.83      10794.02        75.60 o
   3   1   1        300.75        319.30         5.58 o
   4   1   1        544.14        541.19         9.36 o
   5   1   1         72.11         73.31         2.98 o
   6   1   1         29.58         24.35         1.97 o
   7   1   1        114.55        113.36         3.69 o
   8   1   1         28.97         27.22         3.43 o
   9   1   1         31.11         34.46         3.35 o
  -9   2   1         28.08         30.68         3.10 o
  -8   2   1         50.65         52.38         3.50 o
  -7   2   1         53.51         52.68         3.52 o
  -6   2   1         76.91         80.59         4.22 o
  -5   2   1        161.10        163.73         4.61 o
  -4   2   1       1938.01       2076.84        18.40 o
  -3   2   1       1059.05       1066.83         9.77 o
  -2   2   1      18631.92      18691.66       120.89 o
  -1   2   1      12079.70      10826.58       274.75 o
   0   2   1        412.75        389.97         6.46 o
   1   2   1      11559.09      10969.20       100.46 o
   2   2   1      18176.20      17536.71        99.67 o
   3   2   1       1165.06       1170.83         8.82 o
   4   2   1       2013.78       2166.07        43.40 o
   5   2   1        195.13        198.16         5.04 o
   6   2   1         82.87         82.91         3.58 o
   7   2   1         43.56         45.23         2.86 o
   8   2   1         49.93         46.95         4.20 o
   9   2   1         29.84         35.47         3.91 o
  -9   3   1         16.78         20.13         5.01 o
  -8   3   1          9.52          9.65         1.91 o
  -7   3   1          9.96         10.45         1.55 o
  -6   3   1         41.65         40.77         1.70 o
  -5   3   1        668.15        683.52        10.55 o
  -4   3   1       1769.97       1790.11        15.43 o
  -3   3   1        687.99        713.83         7.30 o
  -2   3   1        143.24        158.05         2.01 o
  -1   3   1       2584.31       2558.66        30.43 o
   0   3   1       5761.68       5827.64        67.14 o
   1   3   1       2694.29       2677.13        98.76 o
   2   3   1        144.84        155.66         3.02 o
   3   3   1        740.30        764.14         7.64 o
   4   3   1       1736.25       1724.12        16.25 o
   5   3   1        747.05        766.01        11.23 o
   6   3   1         40.06         37.81         1.75 o
   7   3   1          8.76          8.28         1.64 o
   8   3   1          7.67          7.43         3.63 o
   9   3   1         11.53         17.53         4.33 o
  -9   4   1         65.66         63.73         5.15 o
  -8   4   1         54.34         60.28         9.49 o
  -7   4   1          5.92          4.74         1.14 o
  -6   4   1         71.61         69.66         2.77 o
  -5   4   1         63.02         49.03         3.08 o
  -4   4   1        350.02        352.31         5.57 o
  -3   4   1       1847.77       2139.90        18.66 o
  -2   4   1        210.15        225.91         4.00 o
  -1   4   1        321.32        293.96         7.96 o
   0   4   1       1603.67       1640.82        57.29 o
   1   4   1        367.58        376.40         7.94 o
   2   4   1        169.35        187.09         2.82 o
   3   4   1       1980.33       2176.13        25.47 o
   4   4   1        419.79        409.08         6.74 o
   5   4   1         71.18         54.80         4.16 o
   6   4   1         71.60         63.90         2.52 o
   7   4   1          7.24          5.45         1.47 o
   8   4   1         63.29         73.70         4.24 o
   9   4   1         66.40         73.54         5.55 o
  -8   5   1         48.68         47.16         3.71 o
  -7   5   1        137.00        131.95         4.37 o
  -6   5   1         67.83         65.88         2.72 o
  -5   5   1        252.18        250.20         9.66 o
  -4   5   1        239.70        258.01         7.11 o
  -3   5   1        899.71        907.85        21.55 o
  -2   5   1        621.41        703.64        13.08 o
  -1   5   1       2462.33       2797.49       310.36 o
   0   5   1        145.36        151.99         4.16 o
   1   5   1       2599.77       2554.43        31.94 o
   2   5   1        526.58        552.66         8.05 o
   3   5   1        933.44        874.56        11.59 o
   4   5   1        288.88        300.14         5.97 o
   5   5   1        241.53        240.18         7.49 o
   6   5   1         54.49         56.44         2.63 o
   7   5   1        138.16        126.01         4.85 o
   8   5   1         51.77         55.10         3.25 o
  -8   6   1         75.85         83.19         4.64 o
  -7   6   1         21.74         22.12         2.26 o
  -6   6   1         28.13         25.61         2.07 o
  -5   6   1         86.46         85.06         3.86 o
  -4   6   1         58.33         63.85         3.66 o
  -3   6   1        344.67        333.84        10.38 o
  -2   6   1        952.96        930.60        58.04 o
  -1   6   1       1753.36       2218.92       214.31 o
   0   6   1        459.36        489.30        22.81 o
   1   6   1       1814.99       2015.35        42.92 o
   2   6   1        906.53        850.59        20.23 o
   3   6   1        274.51        273.15         6.62 o
   4   6   1         66.35         66.93         4.67 o
   5   6   1         80.70         81.96         3.37 o
   6   6   1         35.90         35.11         2.35 o
   7   6   1         17.87         20.12         2.25 o
   8   6   1         77.56         86.54         3.85 o
  -8   7   1         21.01         24.16         2.40 o
  -7   7   1        149.93        138.31         6.79 o
  -6   7   1          1.47          2.08         1.20 o
  -5   7   1         44.99         36.77         3.01 o
  -4   7   1          2.61          3.38         1.41 o
  -3   7   1        203.15        164.78         7.51 o
  -2   7   1         80.36         93.15         5.10 o
  -1   7   1       1042.44       1164.82       127.41 o
   0   7   1          7.84          7.37         1.60 o
   1   7   1       1060.41       1221.43        59.79 o
   2   7   1        118.56        137.36         5.89 o
   3   7   1        231.22        220.53        11.40 o
   4   7   1          1.90          1.46         1.11 o
   5   7   1         35.42         27.92         2.31 o
   6   7   1          0.19         -0.42         1.23 o
   7   7   1        149.51        135.54         5.41 o
   8   7   1         24.27         27.91         2.38 o
  -8   8   1         24.98         25.49         2.09 o
  -7   8   1          5.68          5.19         1.50 o
  -6   8   1         55.27         50.83         3.53 o
  -5   8   1        414.31        407.10        12.75 o
  -4   8   1         22.97         20.66         2.25 o
  -3   8   1        146.08        165.84         7.82 o
  -2   8   1         57.47         52.92         3.38 o
  -1   8   1        569.73        685.22        50.57 o
   0   8   1         15.42         31.64         3.19 o
   1   8   1        665.85        689.06        34.63 o
   2   8   1         75.01         78.48         4.85 o
   3   8   1        158.66        160.83         6.08 o
   4   8   1         18.20         15.84         1.95 o
   5   8   1        440.42        406.79        10.37 o
   6   8   1         44.85         44.25         2.90 o
   7   8   1          5.63          6.96         1.12 o
   8   8   1         23.70         22.75         1.95 o
  -7   9   1          1.02          1.55         1.29 o
  -6   9   1         42.43         40.82         3.01 o
  -5   9   1        207.05        190.40         6.82 o
  -4   9   1          2.53          2.30         1.27 o
  -3   9   1        171.91        142.75        11.72 o
  -2   9   1          8.01         10.51         1.67 o
  -1   9   1         34.48         33.18         5.30 o
   0   9   1         24.78         16.71         2.66 o
   1   9   1         20.53         20.22         2.88 o
   2   9   1          4.40          2.09         2.44 o
   3   9   1        153.68        131.15         7.00 o
   4   9   1          3.55          3.65         1.17 o
   5   9   1        210.07        188.97         8.70 o
   6   9   1         57.96         54.42         2.95 o
   7   9   1          1.64          0.67         1.18 o
  -7  10   1          7.28         10.18         1.45 o
  -6  10   1         43.77         43.08         2.79 o
  -5  10   1        169.02        157.73         5.06 o
  -4  10   1        167.71        152.35         7.84 o
  -3  10   1         71.66         61.52         4.94 o
  -2  10   1          3.06          2.43         1.65 o
  -1  10   1        355.91        364.02        11.87 o
   0  10   1        109.95        109.11         5.05 o
   1  10   1        348.67        334.29        11.19 o
   2  10   1          3.49          2.92         1.63 o
   3  10   1         71.96         62.60         5.03 o
   4  10   1        137.08        128.82         4.79 o
   5  10   1        170.36        158.13         5.87 o
   6  10   1         54.77         52.34         2.59 o
   7  10   1          7.10          9.25         1.90 o
  -6  11   1         12.91         12.36         1.32 o
  -5  11   1         23.57         22.96         1.79 o
  -4  11   1         91.87         77.78        10.03 o
  -3  11   1        208.96        189.38         6.97 o
  -2  11   1        239.81        227.47        25.40 o
  -1  11   1         68.82         71.59         7.51 o
   0  11   1         33.30         35.83         2.99 o
   1  11   1         79.41         69.06         8.03 o
   2  11   1        234.13        224.52         7.66 o
   3  11   1        207.19        175.17         8.28 o
   4  11   1        113.28         93.30         5.77 o
   5  11   1         27.15         28.25         2.30 o
   6  11   1         15.94         17.65         1.94 o
  -5  12   1         17.75         12.70         1.75 o
  -4  12   1         18.38         18.09         2.50 o
  -3  12   1        174.79        175.06         6.31 o
  -2  12   1        206.51        191.17        10.87 o
  -1  12   1        261.06        268.74        11.29 o
   0  12   1         32.30         29.36         3.57 o
   1  12   1        265.86        260.51        12.36 o
   2  12   1        254.20        253.49         9.68 o
   3  12   1        188.44        181.28         7.92 o
   4  12   1         16.12         15.11         2.41 o
   5  12   1         20.46         12.61         1.87 o
  -4  13   1         41.27         42.41         2.98 o
  -3  13   1         43.38         52.83         3.07 o
  -2  13   1        133.93        126.47         5.13 o
  -1  13   1        121.30        117.17         5.37 o
   0  13   1         89.56         89.94         5.54 o
   1  13   1        117.84        114.02         6.21 o
   2  13   1        132.77        136.29         4.47 o
   3  13   1         48.68         45.17         2.42 o
   4  13   1         34.48         36.40         3.39 o
  -2  14   1         16.00         14.12         1.46 o
  -1  14   1         55.04         49.52         2.83 o
   0  14   1         18.84         13.43         2.30 o
   1  14   1         60.36         55.20         3.68 o
   2  14   1         11.87          8.73         2.30 o
   0   0   2       2485.79       2265.33        36.25 o
   1   0   2       1253.13       1217.80        12.07 o
   2   0   2         46.23         58.36         2.13 o
   3   0   2        109.33        122.49         2.28 o
   4   0   2        743.95        773.39        13.39 o
   5   0   2        263.22        272.01         5.94 o
   6   0   2        180.85        185.29         8.11 o
   7   0   2         17.08         15.41         1.74 o
   8   0   2        111.03        110.19         4.91 o
   9   0   2        255.69        271.62        13.55 o
  -9   1   2         15.47         20.59         2.90 o
  -8   1   2        190.18        185.12         6.52 o
  -7   1   2         27.75         27.23         2.33 o
  -6   1   2         97.83         95.99         5.40 o
  -5   1   2         12.54         12.33         1.61 o
  -4   1   2       1655.76       1670.35        17.20 o
  -3   1   2       1144.96       1232.14        12.02 o
  -2   1   2        707.72        769.02         5.62 o
  -1   1   2        671.57        739.44        10.29 o
   0   1   2       1091.99       1192.69        82.44 o
   1   1   2        757.87        815.04        11.49 o
   2   1   2        731.17        780.20         9.48 o
   3   1   2       1080.52       1129.17        10.44 o
   4   1   2       1664.11       1655.21        24.04 o
   5   1   2          8.78          7.41         1.23 o
   6   1   2         87.74         80.36         4.09 o
   7   1   2         39.80         39.91         2.38 o
   8   1   2        182.24        190.09         6.67 o
   9   1   2         18.48         16.82         2.32 o
  -9   2   2        232.55        246.23         9.74 o
  -8   2   2        239.96        227.42         7.25 o
  -7   2   2        448.07        438.82        12.16 o
  -6   2   2        115.45        103.67         4.16 o
  -5   2   2        213.26        208.92         7.76 o
  -4   2   2       1690.23       1815.64        22.59 o
  -3   2   2        568.79        595.75         5.85 o
  -2   2   2      11871.47      11809.54        63.52 o
  -1   2   2        573.45        613.92         7.12 o
   0   2   2         34.83         49.20         1.65 o
   1   2   2        627.27        673.00         9.87 o
   2   2   2      11920.75      11383.64        61.50 o
   3   2   2        574.23        572.55         7.77 o
   4   2   2       1780.99       1900.06        30.07 o
   5   2   2        227.70        231.57         7.41 o
   6   2   2        102.06         97.32         4.61 o
   7   2   2        433.60        424.10        10.70 o
   8   2   2        242.97        248.63         8.03 o
   9   2   2        214.06        230.13         7.77 o
  -9   3   2         31.61         40.97         4.30 o
  -8   3   2        133.57        147.43         5.83 o
  -7   3   2        204.35        201.82         6.65 o
  -6   3   2          0.62          1.99         0.81 o
  -5   3   2        447.46        490.88         8.92 o
  -4   3   2        842.34        871.97        10.46 o
  -3   3   2        588.74        564.98         5.84 o
  -2   3   2        671.67        690.49         9.44 o
  -1   3   2       3773.06       3947.62        53.41 o
   0   3   2        115.22        127.14         3.72 o
   1   3   2       4081.99       4194.92       127.53 o
   2   3   2        667.13        696.12        16.69 o
   3   3   2        441.57        391.76         6.28 o
   4   3   2        862.65        842.45        10.11 o
   5   3   2        466.59        491.56        12.82 o
   6   3   2          0.63          1.82         0.64 o
   7   3   2        165.57        155.11         9.30 o
   8   3   2        131.37        143.79         5.05 o
   9   3   2         29.30         38.02         4.16 o
  -9   4   2         65.68         75.07         5.29 o
  -8   4   2         95.01         89.15         3.83 o
  -7   4   2        129.06        130.74         4.91 o
  -6   4   2        521.67        501.80         7.34 o
  -5   4   2        115.38        167.50         6.99 o
  -4   4   2       1598.14       1673.35        23.58 o
  -3   4   2       2678.87       3023.00        24.89 o
  -2   4   2        107.38         94.64         2.99 o
  -1   4   2         81.48         93.97         4.43 o
   0   4   2        158.73        200.14        19.51 o
   1   4   2         93.84        107.90         3.32 o
   2   4   2         81.97         74.87         2.48 o
   3   4   2       2681.80       2890.23        23.97 o
   4   4   2       1570.56       1536.99        26.13 o
   5   4   2         98.06        120.00         8.12 o
   6   4   2        470.26        447.37         6.99 o
   7   4   2        118.79        120.26         4.84 o
   8   4   2        119.24        116.76         4.43 o
   9   4   2         59.32         59.52         4.74 o
  -8   5   2         24.76         24.65         2.50 o
  -7   5   2        117.85        123.22         4.82 o
  -6   5   2        659.74        605.97        10.78 o
  -5   5   2        398.66        379.85        12.07 o
  -4   5   2         11.17         11.18         1.64 o
  -3   5   2        678.38        679.45         9.84 o
  -2   5   2        900.92       1039.04        32.68 o
  -1   5   2        333.90        332.91         6.47 o
   0   5   2       2060.80       1987.81        35.12 o
   1   5   2        351.05        378.55         6.94 o
   2   5   2        918.11        937.79        13.18 o
   3   5   2        680.23        674.33        15.18 o
   4   5   2          6.97          5.51         0.97 o
   5   5   2        375.12        357.18         9.30 o
   6   5   2        659.32        597.37         9.98 o
   7   5   2        121.78        123.79         4.83 o
   8   5   2         19.68         21.06         1.60 o
  -8   6   2         28.17         30.79         2.38 o
  -7   6   2         23.44         23.10         3.30 o
  -6   6   2         52.64         52.32         3.04 o
  -5   6   2        815.29        784.99        12.73 o
  -4   6   2         98.23         94.29         5.71 o
  -3   6   2        283.90        270.14         9.34 o
  -2   6   2        104.11        100.08         4.88 o
  -1   6   2        619.74        613.95        12.32 o
   0   6   2         97.08        102.02         3.87 o
   1   6   2        584.04        600.62        10.05 o
   2   6   2        112.09        134.13         3.93 o
   3   6   2        326.68        285.53         7.57 o
   4   6   2         94.33         91.62         4.42 o
   5   6   2        892.66        848.88        13.62 o
   6   6   2         50.18         45.85         4.15 o
   7   6   2         22.55         23.12         2.48 o
   8   6   2         27.47         28.93         1.74 o
  -8   7   2         14.04         12.84         1.41 o
  -7   7   2        207.69        185.67         7.81 o
  -6   7   2        187.69        173.70         7.99 o
  -5   7   2        389.07        343.33         9.46 o
  -4   7   2        152.10        127.36         6.91 o
  -3   7   2         14.48         13.76         1.84 o
  -2   7   2        192.18        224.52        16.33 o
  -1   7   2         46.47         48.56         4.18 o
   0   7   2        619.68        604.32        16.04 o
   1   7   2         62.58         67.77         4.61 o
   2   7   2        179.49        197.01         7.57 o
   3   7   2         24.25         21.26         1.83 o
   4   7   2        111.67         99.15         5.79 o
   5   7   2        385.11        319.60         7.87 o
   6   7   2        208.19        182.73         7.32 o
   7   7   2        229.22        215.46         5.91 o
   8   7   2         15.68         16.03         1.34 o
  -7   8   2         60.64         55.04         4.16 o
  -6   8   2         87.99         88.89         5.86 o
  -5   8   2        214.56        197.80        11.51 o
  -4   8   2        187.70        175.63         6.49 o
  -3   8   2        102.36         94.83         5.90 o
  -2   8   2        252.93        272.09         9.80 o
  -1   8   2       1287.52       1406.01        34.74 o
   0   8   2         10.26          5.71         1.60 o
   1   8   2       1229.90       1369.10        93.27 o
   2   8   2        234.41        235.22         9.26 o
   3   8   2         98.61         91.06         5.46 o
   4   8   2        181.80        177.11         6.49 o
   5   8   2        207.54        185.47         6.83 o
   6   8   2         85.17         81.73         4.32 o
   7   8   2         60.23         53.53         2.75 o
  -7   9   2         42.59         46.76         3.83 o
  -6   9   2         34.78         33.00         2.71 o
  -5   9   2        212.96        200.86         6.99 o
  -4   9   2          2.28          3.37         1.35 o
  -3   9   2       1239.22       1048.42        22.20 o
  -2   9   2         36.48         38.75         2.38 o
  -1   9   2        130.92        141.31         7.42 o
   0   9   2          8.64         12.09         2.30 o
   1   9   2        123.34        117.95        10.20 o
   2   9   2         31.43         32.46         3.62 o
   3   9   2       1311.37       1293.05        20.32 o
   4   9   2          3.59          5.99         1.39 o
   5   9   2        221.28        188.22        10.24 o
   6   9   2         39.58         36.44         2.40 o
   7   9   2         37.07         44.11         2.52 o
  -6  10   2         10.45          8.16         1.54 o
  -5  10   2        189.64        189.14         5.56 o
  -4  10   2        111.42        101.49         6.19 o
  -3  10   2         92.52         94.33         4.95 o
  -2  10   2        149.28        130.49         7.60 o
  -1  10   2        114.71        108.37         5.97 o
   0  10   2          4.24          4.14         1.50 o
   1  10   2        120.85        115.31         6.37 o
   2  10   2        170.08        179.33        12.05 o
   3  10   2         89.89         83.79         5.66 o
   4  10   2        134.94        124.19         4.69 o
   5  10   2        196.81        178.58         6.24 o
   6  10   2         14.63         11.07         1.38 o
  -6  11   2         48.20         47.92         2.37 o
  -5  11   2         65.13         70.67         3.01 o
  -4  11   2          3.18          1.38         1.08 o
  -3  11   2          9.84          5.69         1.53 o
  -2  11   2         10.92         12.77         2.00 o
  -1  11   2         86.14         83.90         4.62 o
   0  11   2        158.16        154.71        10.02 o
   1  11   2         83.41         81.39         7.24 o
   2  11   2         13.83         13.49         1.97 o
   3  11   2         21.00         18.80         4.05 o
   4  11   2          6.93          5.40         1.76 o
   5  11   2         68.54         65.82         3.42 o
   6  11   2         53.69         60.90         2.64 o
  -5  12   2         70.93         89.02         4.32 o
  -4  12   2          3.86          2.44         1.63 o
  -3  12   2         24.44         22.33         2.47 o
  -2  12   2         10.75          9.35         1.80 o
  -1  12   2         86.18         85.22         4.68 o
   0  12   2          0.39         -1.16         1.16 o
   1  12   2        104.47         90.27         5.99 o
   2  12   2         12.89         10.43         2.00 o
   3  12   2         27.15         27.87         4.25 o
   4  12   2          4.50          2.76         1.36 o
   5  12   2         70.09         92.32         4.14 o
  -4  13   2         49.84         49.88         3.18 o
  -3  13   2         40.81         42.09         2.71 o
  -2  13   2         92.61         85.56         4.18 o
  -1  13   2        109.11        104.19         4.67 o
   0  13   2         16.63         15.41         1.87 o
   1  13   2        109.61        112.95         8.48 o
   2  13   2         85.42         85.62         4.58 o
   3  13   2         41.66         44.61         2.67 o
   4  13   2         43.28         42.50         2.82 o
  -2  14   2        113.86        112.19         3.84 o
  -1  14   2         41.75         39.85         2.07 o
   0  14   2        179.41        200.25         7.18 o
   1  14   2         48.39         51.63         3.50 o
   2  14   2        100.57        125.98         7.38 o
   1   0   3        207.16        226.23         4.10 o
   2   0   3        684.31        732.53        15.24 o
   3   0   3       1766.79       1805.97        21.74 o
   4   0   3         36.62         37.35         2.28 o
   5   0   3        393.24        413.51         9.08 o
   6   0   3        988.79       1000.00        19.77 o
   7   0   3         50.84         46.01         2.87 o
   8   0   3         13.89         10.34         1.63 o
   9   0   3        147.86        167.47        10.65 o
  -9   1   3        157.24        174.09         5.09 o
  -8   1   3        192.17        192.06         7.75 o
  -7   1   3         13.59         13.49         1.64 o
  -6   1   3        110.38        105.67         4.24 o
  -5   1   3        347.22        336.23         8.19 o
  -4   1   3        233.09        252.31         5.25 o
  -3   1   3         78.55         85.10         2.04 o
  -2   1   3       1035.99       1047.41         9.41 o
  -1   1   3       1633.78       1597.16        34.33 o
   0   1   3        294.78        284.66        13.63 o
   1   1   3       1488.77       1415.06        32.69 o
   2   1   3       1096.21       1134.45         7.76 o
   3   1   3         80.46         81.02         1.96 o
   4   1   3        281.99        299.07        10.01 o
   5   1   3        320.77        302.41         7.53 o
   6   1   3         78.15         71.28         3.52 o
   7   1   3         18.21         19.05         1.70 o
   8   1   3        212.95        221.05         6.04 o
   9   1   3        149.95        162.25         7.40 o
  -9   2   3        116.42        118.36         5.12 o
  -8   2   3         54.87         56.46         3.05 o
  -7   2   3         46.28         41.55         3.26 o
  -6   2   3        467.61        453.69         6.86 o
  -5   2   3         59.06         51.69         3.89 o
  -4   2   3         97.72        121.09         3.68 o
  -3   2   3        419.12        423.55         5.17 o
  -2   2   3        275.96        296.37         6.23 o
  -1   2   3        931.98        974.14        15.31 o
   0   2   3         78.72         77.07         2.88 o
   1   2   3        919.25        915.37        16.30 o
   2   2   3        311.91        329.53         3.62 o
   3   2   3        374.79        372.71         4.69 o
   4   2   3         55.10         75.94         2.42 o
   5   2   3         50.38         40.55         3.44 o
   6   2   3        485.76        464.78         8.54 o
   7   2   3         63.14         55.24         2.84 o
   8   2   3         51.32         48.26         3.35 o
   9   2   3        109.30        117.99         5.13 o
  -9   3   3         53.37         59.68         4.77 o
  -8   3   3         46.42         50.66         2.92 o
  -7   3   3        407.36        424.04        12.58 o
  -6   3   3        491.43        480.05         7.18 o
  -5   3   3        947.66        934.39        19.13 o
  -4   3   3        924.26        948.15        14.58 o
  -3   3   3         56.34         51.12         1.75 o
  -2   3   3        262.53        280.78         4.63 o
  -1   3   3        960.33        971.67        11.33 o
   0   3   3        268.06        241.15         7.68 o
   1   3   3        908.62        883.67        23.24 o
   2   3   3        245.11        260.37         3.34 o
   3   3   3         78.43         73.00         2.96 o
   4   3   3        878.40        863.34        11.63 o
   5   3   3        849.91        834.65        17.69 o
   6   3   3        528.20        515.15         8.07 o
   7   3   3        399.33        391.98        12.23 o
   8   3   3         49.49         51.81         3.74 o
   9   3   3         40.62         49.12         4.32 o
  -8   4   3        349.32        364.05         7.66 o
  -7   4   3         34.81         39.21         2.49 o
  -6   4   3        428.93        406.85         6.62 o
  -5   4   3        211.47        207.01         6.64 o
  -4   4   3       1758.82       1736.88        24.60 o
  -3   4   3       1706.92       1846.07        25.84 o
  -2   4   3        208.77        227.37         7.24 o
  -1   4   3       1561.92       1778.47        23.06 o
   0   4   3       1131.12       1397.66        40.56 o
   1   4   3       1544.30       1541.24        62.31 o
   2   4   3        249.18        272.72         5.14 o
   3   4   3       1611.43       1619.15        15.09 o
   4   4   3       1624.28       1535.27        17.75 o
   5   4   3        181.71        167.78         7.37 o
   6   4   3        473.50        446.58         7.71 o
   7   4   3         43.27         45.61         2.97 o
   8   4   3        351.04        368.89         7.92 o
  -8   5   3         73.54         71.37         3.57 o
  -7   5   3         51.34         53.39         2.82 o
  -6   5   3       1708.25       1596.42        18.18 o
  -5   5   3         55.68         58.17         3.58 o
  -4   5   3        207.53        202.23         6.35 o
  -3   5   3        386.42        405.09         9.38 o
  -2   5   3        732.41        719.06        13.27 o
  -1   5   3        257.72        249.85         7.50 o
   0   5   3         24.10         28.14         1.88 o
   1   5   3        253.82        268.75         6.09 o
   2   5   3        703.15        752.97         9.95 o
   3   5   3        434.74        438.51        10.57 o
   4   5   3        230.31        217.14         5.69 o
   5   5   3         35.84         37.18         3.49 o
   6   5   3       1640.29       1475.12        18.52 o
   7   5   3         42.24         40.15         2.80 o
   8   5   3         91.32         91.48         4.20 o
  -8   6   3        273.46        278.64         6.88 o
  -7   6   3         46.49         51.46         3.99 o
  -6   6   3        165.36        165.13         6.26 o
  -5   6   3        452.03        459.11        10.71 o
  -4   6   3        279.26        269.23         9.93 o
  -3   6   3        690.73        680.41        12.44 o
  -2   6   3         31.97         38.90         3.12 o
  -1   6   3        210.95        202.98         7.16 o
   0   6   3          4.93          7.35         1.27 o
   1   6   3        244.32        231.27         6.50 o
   2   6   3         35.29         36.21         2.06 o
   3   6   3        658.61        620.09         9.99 o
   4   6   3        258.41        243.51         7.31 o
   5   6   3        463.09        449.90         9.42 o
   6   6   3        177.50        165.08         7.87 o
   7   6   3         43.74         48.47         3.42 o
   8   6   3        256.84        264.65         6.77 o
  -8   7   3         36.97         41.21         2.33 o
  -7   7   3        382.75        378.80        13.94 o
  -6   7   3         37.55         39.13         4.84 o
  -5   7   3        125.41        113.81         5.28 o
  -4   7   3         94.57         82.05         5.52 o
  -3   7   3         79.58         85.73         4.39 o
  -2   7   3        531.85        612.99        14.50 o
  -1   7   3        296.90        308.15         9.82 o
   0   7   3        244.30        282.51        13.40 o
   1   7   3        316.36        322.31         9.34 o
   2   7   3        454.87        446.75         9.44 o
   3   7   3         71.81         75.24         3.36 o
   4   7   3        123.68        114.51         3.56 o
   5   7   3        146.25        135.44         5.07 o
   6   7   3         21.35         21.71         3.08 o
   7   7   3        383.61        373.91         7.91 o
   8   7   3         35.98         42.56         2.29 o
  -7   8   3        425.00        444.35        11.74 o
  -6   8   3         99.27         92.85         6.87 o
  -5   8   3        136.76        132.97         7.11 o
  -4   8   3        130.80        123.60         5.47 o
  -3   8   3        305.34        297.93        10.15 o
  -2   8   3         39.78         39.12         4.21 o
  -1   8   3         57.79         56.39         4.39 o
   0   8   3        635.26        628.20        69.66 o
   1   8   3         43.60         46.20         3.25 o
   2   8   3         41.19         49.83         3.38 o
   3   8   3        357.88        352.90        14.21 o
   4   8   3         99.00         88.53         4.62 o
   5   8   3        153.17        135.63         5.82 o
   6   8   3        119.45        116.84         5.15 o
   7   8   3        412.45        444.73         8.18 o
  -7   9   3         25.23         24.64         2.43 o
  -6   9   3        128.50        119.94         6.15 o
  -5   9   3        194.17        203.23         6.05 o
  -4   9   3        118.46        115.45         5.34 o
  -3   9   3        212.09        207.00         9.29 o
  -2   9   3         46.57         46.52         3.39 o
  -1   9   3        201.92        199.77        11.53 o
   0   9   3        212.45        206.25         9.07 o
   1   9   3        209.87        197.32         8.84 o
   2   9   3         42.15         44.85         3.33 o
   3   9   3        220.92        210.36         7.19 o
   4   9   3        134.77        133.89         4.93 o
   5   9   3        215.94        215.17         7.22 o
   6   9   3        142.67        136.16         4.63 o
   7   9   3         24.65         25.83         1.93 o
  -6  10   3         34.01         31.09         2.26 o
  -5  10   3         97.12        105.99         4.09 o
  -4  10   3        122.22        128.82         4.76 o
  -3  10   3        120.63        119.64         6.94 o
  -2  10   3          1.52          1.79         1.35 o
  -1  10   3          5.86          4.85         1.71 o
   0  10   3        679.82        654.91        46.39 o
   1  10   3          9.46          9.15         1.58 o
   2  10   3          4.38          5.16         1.78 o
   3  10   3        136.24        133.45         7.18 o
   4  10   3        109.64        113.93         4.45 o
   5  10   3        100.66        100.99         4.06 o
   6  10   3         23.71         21.14         1.67 o
  -6  11   3         19.87         19.20         2.53 o
  -5  11   3        195.10        205.83         5.10 o
  -4  11   3         81.15         71.06         3.88 o
  -3  11   3         12.94         10.86         1.86 o
  -2  11   3        215.30        199.27        13.19 o
  -1  11   3         85.16         82.99         4.72 o
   0  11   3         10.56          8.07         1.44 o
   1  11   3         90.90         96.10         7.75 o
   2  11   3        206.74        202.47         7.16 o
   3  11   3          8.42          9.00         2.63 o
   4  11   3         77.38         68.36         3.92 o
   5  11   3        187.53        193.00         7.00 o
   6  11   3         23.57         26.64         1.75 o
  -5  12   3         24.32         21.70         2.91 o
  -4  12   3        114.88        122.94         9.18 o
  -3  12   3        387.72        402.28         9.71 o
  -2  12   3         53.11         52.37         3.67 o
  -1  12   3        180.25        194.43         8.54 o
   0  12   3          9.73         11.09         1.78 o
   1  12   3        157.20        151.09         8.02 o
   2  12   3         55.19         52.06         3.05 o
   3  12   3        442.07        452.95        12.26 o
   4  12   3        124.60        118.57         5.62 o
   5  12   3         25.79         21.62         2.13 o
  -4  13   3         43.10         45.96         2.96 o
  -3  13   3         68.85         69.14         3.34 o
  -2  13   3        228.88        215.26         8.25 o
  -1  13   3          4.70          3.30         1.25 o
   0  13   3         16.29         17.26         1.92 o
   1  13   3          4.52          4.24         2.09 o
   2  13   3        213.88        231.72        11.05 o
   3  13   3         78.60         78.69         2.88 o
   4  13   3         42.18         43.71         4.07 o
  -2  14   3         79.32         81.18         3.14 o
  -1  14   3         49.48         51.79         2.29 o
   0  14   3         27.86         30.26         2.81 o
   1  14   3         42.23         44.96         4.53 o
   2  14   3         80.25         85.25         5.83 o
   0   0   4       3964.12       3695.70       106.24 o
   1   0   4        649.72        686.17        10.42 o
   2   0   4        133.01        143.29         2.93 o
   3   0   4        306.22        361.35         5.14 o
   4   0   4        421.01        432.19         9.94 o
   5   0   4       2152.98       2126.16        53.58 o
   6   0   4         13.87         11.35         1.02 o
   7   0   4         73.57         63.49         3.32 o
   8   0   4         34.92         31.76         2.28 o
   9   0   4          0.14          0.78         0.77 o
  -9   1   4         21.96         23.93         2.07 o
  -8   1   4         31.44         26.55         2.62 o
  -7   1   4         47.51         44.47         2.79 o
  -6   1   4         81.31         74.66         2.87 o
  -5   1   4        917.99        857.13        17.91 o
  -4   1   4        253.70        277.58         5.64 o
  -3   1   4       1247.87       1379.28        17.59 o
  -2   1   4        976.71       1005.87        13.47 o
  -1   1   4       1916.09       1961.18        35.66 o
   0   1   4        224.61        242.43         4.42 o
   1   1   4       1893.27       1916.96        42.85 o
   2   1   4        905.41        928.68        24.58 o
   3   1   4       1295.44       1327.84        15.99 o
   4   1   4        205.63        225.55         7.76 o
   5   1   4        861.76        833.10        17.36 o
   6   1   4         86.08         83.26         3.31 o
   7   1   4         45.93         41.08         2.44 o
   8   1   4         29.83         26.44         2.99 o
   9   1   4         21.29         26.06         2.45 o
  -9   2   4          4.87          6.87         4.18 o
  -8   2   4          7.45          7.39         1.30 o
  -7   2   4        638.76        622.87        11.22 o
  -6   2   4         62.30         64.44         2.53 o
  -5   2   4         49.55         53.07         4.05 o
  -4   2   4        107.55        125.16         4.38 o
  -3   2   4         37.67         36.75         1.37 o
  -2   2   4        586.04        544.28         7.79 o
  -1   2   4       1042.25       1027.62        16.44 o
   0   2   4        121.46        129.52         4.28 o
   1   2   4       1102.48       1066.81        31.77 o
   2   2   4        580.99        579.66         8.50 o
   3   2   4         14.31         11.30         1.10 o
   4   2   4         85.68         93.11         3.79 o
   5   2   4         41.33         39.10         3.51 o
   6   2   4         82.38         78.63         2.97 o
   7   2   4        606.40        612.54        10.60 o
   8   2   4          6.13          5.26         1.17 o
   9   2   4          3.60          2.75         3.51 o
  -8   3   4        209.55        222.58         5.88 o
  -7   3   4        188.39        190.72         5.31 o
  -6   3   4        166.96        160.91         4.06 o
  -5   3   4         18.06         19.73         2.05 o
  -4   3   4         63.96         61.28         2.79 o
  -3   3   4        140.57        143.13         2.88 o
  -2   3   4        421.81        450.38         7.29 o
  -1   3   4       1768.44       1702.76        21.89 o
   0   3   4          1.59          4.04         0.87 o
   1   3   4       1856.28       2086.39        18.11 o
   2   3   4        379.39        380.19         5.35 o
   3   3   4        116.09        112.10         3.74 o
   4   3   4         80.24         74.45         3.51 o
   5   3   4         16.41         18.72         2.57 o
   6   3   4        155.85        143.84         3.78 o
   7   3   4        213.71        220.14         8.96 o
   8   3   4        197.43        213.04         5.88 o
  -8   4   4         68.86         70.28         3.65 o
  -7   4   4        295.64        307.46         6.21 o
  -6   4   4         26.64         25.37         1.66 o
  -5   4   4        665.57        654.82        12.88 o
  -4   4   4       1273.39       1260.31        21.80 o
  -3   4   4        446.55        428.71         6.11 o
  -2   4   4         18.52         18.03         1.09 o
  -1   4   4        427.84        388.00        22.57 o
   0   4   4       1330.32       1249.92        15.73 o
   1   4   4        378.66        415.53         8.89 o
   2   4   4         27.01         25.15         1.88 o
   3   4   4        469.79        409.03         8.29 o
   4   4   4       1261.65       1193.34        23.65 o
   5   4   4        686.92        692.26        16.18 o
   6   4   4         41.34         38.07         1.99 o
   7   4   4        245.82        254.82         6.86 o
   8   4   4         68.38         79.08         3.97 o
  -8   5   4         26.50         24.78         3.17 o
  -7   5   4        140.61        130.02         4.29 o
  -6   5   4         41.48         41.67         2.57 o
  -5   5   4        533.04        513.57         7.40 o
  -4   5   4         60.09         59.07         3.44 o
  -3   5   4        285.44        295.48        10.03 o
  -2   5   4        370.24        413.37         9.35 o
  -1   5   4        146.11        178.91        11.56 o
   0   5   4        566.17        507.39        11.19 o
   1   5   4        144.04        141.00         5.56 o
   2   5   4        415.30        457.42         8.49 o
   3   5   4        306.69        294.79         7.53 o
   4   5   4         63.72         65.48         3.68 o
   5   5   4        462.84        452.69         8.31 o
   6   5   4         38.25         43.42         3.00 o
   7   5   4        125.20        115.26         5.22 o
   8   5   4         26.41         24.59         2.16 o
  -8   6   4        147.95        145.62         4.95 o
  -7   6   4        149.06        152.43         5.84 o
  -6   6   4          3.91          4.61         1.56 o
  -5   6   4        371.34        362.91         9.30 o
  -4   6   4        813.69        791.36        14.47 o
  -3   6   4        849.62        882.59        22.49 o
  -2   6   4        120.00        114.73        11.96 o
  -1   6   4        536.86        527.67        52.89 o
   0   6   4        321.15        336.39        12.61 o
   1   6   4        531.58        558.51        13.76 o
   2   6   4        139.29        165.48         6.03 o
   3   6   4        873.01        845.48        12.02 o
   4   6   4        858.72        803.05        18.16 o
   5   6   4        328.25        309.88         9.18 o
   6   6   4          4.15          9.00         1.81 o
   7   6   4        150.92        151.59         5.13 o
   8   6   4        141.74        137.72         6.81 o
  -8   7   4         54.05         56.16         3.59 o
  -7   7   4        261.51        238.29         8.71 o
  -6   7   4        256.12        254.34         7.69 o
  -5   7   4        537.03        517.10        17.86 o
  -4   7   4       1401.72       1391.85        14.71 o
  -3   7   4        320.47        316.34         8.69 o
  -2   7   4        317.96        332.04         8.53 o
  -1   7   4        276.82        276.13        21.15 o
   0   7   4        293.80        303.62         9.56 o
   1   7   4        290.21        296.03         7.87 o
   2   7   4        312.17        326.38         8.43 o
   3   7   4        303.43        295.09         9.34 o
   4   7   4       1400.65       1343.90        23.37 o
   5   7   4        523.39        504.42         9.11 o
   6   7   4        284.78        267.40         8.14 o
   7   7   4        250.68        220.98         6.76 o
   8   7   4         48.60         46.89         2.94 o
  -7   8   4        110.31        119.94         8.44 o
  -6   8   4         70.59         79.62         5.31 o
  -5   8   4         26.82         25.67         3.44 o
  -4   8   4         31.44         30.69         2.74 o
  -3   8   4        241.09        216.26         9.14 o
  -2   8   4        180.69        159.15        20.92 o
  -1   8   4        361.18        359.59        11.52 o
   0   8   4         13.53         14.99         1.80 o
   1   8   4        318.11        283.00         8.19 o
   2   8   4        159.61        149.78         7.64 o
   3   8   4        231.16        229.00         6.78 o
   4   8   4         18.22         21.31         3.90 o
   5   8   4         27.64         25.73         2.30 o
   6   8   4         55.79         56.83         3.11 o
   7   8   4        117.23        122.26         4.56 o
  -7   9   4         59.91         70.79         4.77 o
  -6   9   4         58.20         62.65         4.34 o
  -5   9   4         75.31         73.69         4.16 o
  -4   9   4        301.80        260.43        15.13 o
  -3   9   4         59.63         57.73         3.85 o
  -2   9   4        176.84        177.50         6.70 o
  -1   9   4        124.77        131.73         5.30 o
   0   9   4         71.65         78.44         5.58 o
   1   9   4        108.98        110.74         5.42 o
   2   9   4        161.55        170.21         8.42 o
   3   9   4         62.41         57.64         3.75 o
   4   9   4        289.84        287.71         7.36 o
   5   9   4         80.89         74.45         3.67 o
   6   9   4         55.27         59.03         2.98 o
   7   9   4         55.90         60.06         4.19 o
  -6  10   4         58.94         57.62         3.68 o
  -5  10   4        125.40        139.61         4.61 o
  -4  10   4          9.95         11.54         2.37 o
  -3  10   4        214.46        215.18         8.25 o
  -2  10   4        393.36        356.89         9.97 o
  -1  10   4         67.87         66.11         7.06 o
   0  10   4        132.94        137.23         9.34 o
   1  10   4         87.01         89.92         4.81 o
   2  10   4        364.73        362.83         9.80 o
   3  10   4        197.54        204.46        13.18 o
   4  10   4         11.44         13.57         1.92 o
   5  10   4        121.23        128.47         8.61 o
   6  10   4         58.73         62.02         3.10 o
  -5  11   4        109.06        122.26         4.42 o
  -4  11   4        236.83        254.45         7.31 o
  -3  11   4         84.68         85.61         4.58 o
  -2  11   4        345.43        344.90        11.84 o
  -1  11   4        518.50        504.51        12.08 o
   0  11   4          5.74          4.16         1.47 o
   1  11   4        538.51        535.36        10.49 o
   2  11   4        332.90        323.81         7.84 o
   3  11   4        105.08        108.86         6.13 o
   4  11   4        210.73        205.75         8.14 o
   5  11   4        106.32        105.66        13.39 o
   6  11   4          7.57         10.05         1.91 o
  -5  12   4         73.17         79.98         4.98 o
  -4  12   4        148.85        160.79         6.59 o
  -3  12   4        160.19        162.62         5.84 o
  -2  12   4         30.66         27.97         2.76 o
  -1  12   4         46.01         45.02         3.37 o
   0  12   4        470.48        471.90        15.15 o
   1  12   4         36.52         30.10         3.30 o
   2  12   4         32.86         33.00         3.36 o
   3  12   4        154.01        162.61         6.83 o
   4  12   4        126.37        130.41         6.52 o
   5  12   4         80.17         83.54         3.82 o
  -4  13   4         15.59         16.00         2.45 o
  -3  13   4        155.80        161.99         4.97 o
  -2  13   4        147.37        150.92         5.30 o
  -1  13   4         50.99         50.06         3.35 o
   0  13   4          0.69          1.22         0.98 o
   1  13   4         50.12         54.14         5.61 o
   2  13   4        131.62        131.78         7.88 o
   3  13   4        142.27        142.27         7.96 o
   4  13   4         13.19         15.13         2.47 o
  -2  14   4         15.94         15.99         1.39 o
  -1  14   4         57.96         60.65         2.33 o
   0  14   4        183.12        194.91         9.37 o
   1  14   4         64.70         68.98         4.98 o
   2  14   4         20.85         18.60         2.69 o
   1   0   5         26.73         35.04         1.58 o
   2   0   5        724.80        797.63        11.25 o
   3   0   5        233.68        260.52         5.30 o
   4   0   5        541.29        534.18        14.73 o
   5   0   5        200.08        204.98         8.04 o
   6   0   5          1.00          3.10         0.85 o
   7   0   5          9.41          9.02         1.26 o
   8   0   5         24.05         26.30         2.01 o
   9   0   5         28.18         30.18         2.36 o
  -9   1   5         38.43         45.14         3.28 o
  -8   1   5         11.77         11.60         1.41 o
  -7   1   5        191.26        186.74         5.68 o
  -6   1   5         42.71         43.61         2.39 o
  -5   1   5        127.32        145.94        15.92 o
  -4   1   5        291.00        325.08        11.99 o
  -3   1   5       2110.82       2241.55        68.81 o
  -2   1   5        134.24        156.25         4.24 o
  -1   1   5       1249.95       1192.43        18.01 o
   1   1   5       1220.31       1259.44        14.27 o
   2   1   5        125.23        152.29         3.93 o
   3   1   5       2302.46       2483.89        34.35 o
   4   1   5        349.98        384.84         8.31 o
   5   1   5        136.86        146.36         9.42 o
   6   1   5         37.31         37.52         2.29 o
   7   1   5        179.49        178.06         5.00 o
   8   1   5         15.63         17.72         1.71 o
   9   1   5         40.24         44.84         3.94 o
  -9   2   5         62.88         71.03         5.17 o
  -8   2   5         16.35         17.87         2.15 o
  -7   2   5        110.96        113.85         4.02 o
  -6   2   5         72.33         73.55         2.72 o
  -5   2   5        177.09        165.64         7.41 o
  -4   2   5        206.33        217.29         7.60 o
  -3   2   5       1050.41       1107.05        10.62 o
  -2   2   5        118.18        124.43         4.86 o
  -1   2   5       2910.15       3162.06        86.40 o
   0   2   5         21.52         25.30         2.04 o
   1   2   5       2975.22       3101.88        29.92 o
   2   2   5         78.08         82.79         2.24 o
   3   2   5       1036.52       1124.71        17.16 o
   4   2   5        205.98        215.03         6.90 o
   5   2   5        201.31        188.33         7.73 o
   6   2   5         57.23         58.11         3.21 o
   7   2   5        113.95        121.16         4.88 o
   8   2   5         22.79         25.38         1.97 o
  -8   3   5         34.65         36.00         2.36 o
  -7   3   5         37.68         37.75         2.15 o
  -6   3   5        134.80        125.75         3.62 o
  -5   3   5         19.97         16.98         2.56 o
  -4   3   5        454.14        466.29        12.05 o
  -3   3   5        153.51        166.25         3.25 o
  -2   3   5       1175.70       1196.15        20.30 o
  -1   3   5        510.43        566.22         9.25 o
   0   3   5       1464.92       1457.15        21.46 o
   1   3   5        504.33        561.48        11.36 o
   2   3   5       1145.64       1185.14        16.30 o
   3   3   5        149.89        154.55         3.98 o
   4   3   5        391.85        382.74        11.29 o
   5   3   5         23.76         16.59         3.35 o
   6   3   5        143.90        134.70         3.68 o
   7   3   5         34.35         35.37         2.29 o
   8   3   5         37.15         40.66         2.97 o
  -8   4   5         54.68         59.47         3.16 o
  -7   4   5         62.24         62.12         2.75 o
  -6   4   5        153.37        146.27         3.93 o
  -5   4   5        228.25        213.52         8.67 o
  -4   4   5        309.45        303.49         9.42 o
  -3   4   5        709.93        748.81        21.79 o
  -2   4   5       1003.42       1027.26        15.33 o
  -1   4   5       3049.88       3293.32        42.00 o
   0   4   5        300.21        324.14        10.48 o
   1   4   5       2830.93       2838.37        36.98 o
   2   4   5       1019.17       1094.36        21.67 o
   3   4   5        723.98        725.11        11.73 o
   4   4   5        311.73        299.78         6.56 o
   5   4   5        289.38        283.97         9.78 o
   6   4   5        160.89        158.57         3.80 o
   7   4   5         57.53         61.12         3.48 o
   8   4   5         46.70         54.65         3.09 o
  -8   5   5          7.93          7.78         1.37 o
  -7   5   5         30.33         32.39         2.18 o
  -6   5   5        239.71        222.93         6.53 o
  -5   5   5        369.44        353.10         7.26 o
  -4   5   5         12.60         16.20         1.87 o
  -3   5   5        577.21        545.71         7.55 o
  -2   5   5        370.61        425.02         8.69 o
  -1   5   5        670.24        665.01        17.94 o
   0   5   5        980.11       1043.31        19.02 o
   1   5   5        647.52        732.56        22.06 o
   2   5   5        402.22        497.07         9.78 o
   3   5   5        636.31        595.02        13.66 o
   4   5   5          9.49          9.82         1.82 o
   5   5   5        370.57        364.75         8.37 o
   6   5   5        257.59        245.52         6.14 o
   7   5   5         23.04         27.14         5.59 o
   8   5   5         10.56         11.98         1.47 o
  -8   6   5         52.19         51.63         3.21 o
  -7   6   5         13.55         11.69         1.51 o
  -6   6   5        671.95        666.94        13.59 o
  -5   6   5        370.30        354.21         7.30 o
  -4   6   5        786.65        741.16        14.04 o
  -3   6   5        958.97        961.80        22.41 o
  -2   6   5       1435.58       1545.21        35.72 o
  -1   6   5        591.83        635.07        50.94 o
   0   6   5         11.91         15.43         1.80 o
   1   6   5        600.19        658.56        44.47 o
   2   6   5       1298.11       1164.10        21.86 o
   3   6   5        931.72        895.96        24.99 o
   4   6   5        816.62        740.00        17.73 o
   5   6   5        376.33        361.06         7.53 o
   6   6   5        657.30        611.08        11.36 o
   7   6   5         14.00         10.80         1.74 o
   8   6   5         71.29         72.63         4.02 o
  -7   7   5          4.05          8.61         1.88 o
  -6   7   5        109.58        116.98         5.13 o
  -5   7   5         90.21         85.77         5.24 o
  -4   7   5        840.22        834.64        15.37 o
  -3   7   5       1469.81       1452.25        18.45 o
  -2   7   5        138.54        132.61         5.37 o
  -1   7   5         47.47         47.16         5.32 o
   0   7   5        342.28        303.63         8.63 o
   1   7   5         61.59         48.22         3.18 o
   2   7   5        146.95        144.68         6.74 o
   3   7   5       1405.24       1351.50        36.59 o
   4   7   5        782.02        750.24        12.78 o
   5   7   5         80.49         75.30         4.36 o
   6   7   5        117.61        111.80         5.15 o
   7   7   5          4.36          9.33         1.93 o
   8   7   5        112.58        111.98         6.19 o
  -7   8   5         59.75         62.29         3.91 o
  -6   8   5         67.91         67.76         3.70 o
  -5   8   5        101.85        111.49         5.03 o
  -4   8   5        103.90        105.96         4.34 o
  -3   8   5          1.50         -0.45         1.02 o
  -2   8   5        508.81        494.30        13.32 o
  -1   8   5        308.66        298.43        20.99 o
   0   8   5          7.06          5.17         1.58 o
   1   8   5        264.15        238.50         9.38 o
   2   8   5        538.90        585.63        49.41 o
   3   8   5          0.11          0.81         0.95 o
   4   8   5         92.41         84.17         3.56 o
   5   8   5         79.24         84.68         4.64 o
   6   8   5         57.94         53.69         4.87 o
   7   8   5         57.88         53.81         3.59 o
  -7   9   5         30.62         29.79         2.37 o
  -6   9   5        175.40        189.48         7.35 o
  -5   9   5        102.78        116.15         5.12 o
  -4   9   5        113.20        114.34         5.29 o
  -3   9   5        407.70        423.60        10.78 o
  -2   9   5        503.07        477.90        16.32 o
  -1   9   5        217.22        238.49         7.92 o
   0   9   5       1700.85       1774.48        30.58 o
   1   9   5        202.99        215.65         6.37 o
   2   9   5        531.58        549.53        14.47 o
   3   9   5        408.34        400.91        10.44 o
   4   9   5        117.47        113.89         5.29 o
   5   9   5        103.32        102.05         5.91 o
   6   9   5        160.27        164.80         5.54 o
   7   9   5         31.02         33.75         2.38 o
  -6  10   5        127.04        138.43         5.42 o
  -5  10   5        142.09        162.38         7.18 o
  -4  10   5         12.02         10.82         2.28 o
  -3  10   5         19.25         16.68         2.44 o
  -2  10   5        143.04        146.82         6.26 o
  -1  10   5       1342.75       1334.17        27.91 o
   0  10   5         32.01         34.33         3.10 o
   1  10   5       1487.55       1542.53        49.51 o
   2  10   5        144.61        157.67         6.42 o
   3  10   5         11.53          9.84         2.12 o
   4  10   5         14.54         14.23         2.44 o
   5  10   5        130.22        140.18         7.81 o
   6  10   5        121.38        127.41         4.27 o
  -5  11   5          9.49         10.14         1.36 o
  -4  11   5        223.01        230.56         6.78 o
  -3  11   5        246.72        239.89        10.19 o
  -2  11   5         65.81         59.61         3.95 o
  -1  11   5        278.05        265.38         8.48 o
   0  11   5        946.96       1023.18        17.99 o
   1  11   5        264.92        282.90         8.34 o
   2  11   5         61.29         60.30         3.66 o
   3  11   5        252.39        257.12         9.33 o
   4  11   5        237.94        235.05         8.60 o
   5  11   5          9.10         10.03         1.75 o
  -4  12   5         69.29         73.04         4.22 o
  -3  12   5        231.33        238.66         6.93 o
  -2  12   5        390.47        380.84        10.55 o
  -1  12   5         69.73         69.96         4.06 o
   0  12   5         53.70         50.83         3.43 o
   1  12   5         62.81         68.85         4.65 o
   2  12   5        400.15        416.94        11.67 o
   3  12   5        233.07        233.00         8.00 o
   4  12   5         54.21         53.44         3.48 o
  -3  13   5         53.82         56.06         2.71 o
  -2  13   5         67.09         76.68         3.62 o
  -1  13   5         29.27         29.46         2.36 o
   0  13   5         22.25         22.87         3.09 o
   1  13   5         17.00         19.40         2.17 o
   2  13   5         64.08         67.98         5.39 o
   3  13   5         35.10         42.54         4.20 o
  -1  14   5         40.39         48.02         2.85 o
   0  14   5          0.27          4.68         1.76 o
   0   0   6        464.45        435.75        12.84 o
   1   0   6         18.92         18.15         1.36 o
   3   0   6         89.76        103.80         3.11 o
   4   0   6         87.43         73.14         4.31 o
   5   0   6        168.29        159.81         7.21 o
   6   0   6          3.80          4.00         0.92 o
   7   0   6         21.47         18.38         2.81 o
   8   0   6          6.60          7.85         1.94 o
  -8   1   6          2.14          0.70         1.43 o
  -7   1   6         35.61         27.37         5.97 o
  -6   1   6         65.47         63.40         3.06 o
  -5   1   6        252.98        225.78         8.77 o
  -4   1   6         17.96         19.94         2.01 o
  -3   1   6        834.50        853.57        13.72 o
  -2   1   6        562.16        599.51        11.74 o
  -1   1   6       2486.96       2980.58        63.42 o
   0   1   6       1233.33       1070.45        38.33 o
   1   1   6       2353.66       2578.71        22.38 o
   2   1   6        558.63        649.27         9.80 o
   3   1   6        835.77        864.28        16.93 o
   4   1   6         13.10         13.08         1.45 o
   5   1   6        247.36        232.85         8.76 o
   6   1   6         59.74         57.94         2.60 o
   7   1   6         36.28         35.97         3.02 o
   8   1   6          3.96          3.98         1.97 o
  -8   2   6         18.64         16.70         5.26 o
  -7   2   6         63.68         58.57         4.19 o
  -6   2   6         16.00         13.88         1.35 o
  -5   2   6         76.35         80.26         5.23 o
  -4   2   6         99.27        107.88         4.77 o
  -3   2   6       1530.33       1645.23        23.49 o
  -2   2   6       1541.06       1583.12        69.49 o
  -1   2   6        374.73        360.63        52.96 o
   0   2   6       2330.57       2542.02        91.43 o
   1   2   6        299.93        319.44         6.67 o
   2   2   6       1472.24       1557.66        16.36 o
   3   2   6       1617.06       1721.06        24.66 o
   4   2   6         70.51         76.58         3.70 o
   5   2   6         61.35         55.78         4.22 o
   6   2   6         11.71         12.22         1.56 o
   7   2   6         62.56         64.92         4.01 o
   8   2   6         21.07         23.17         2.76 o
  -8   3   6          9.48         10.54         2.11 o
  -7   3   6         40.57         39.91         2.75 o
  -6   3   6         49.75         45.54         2.42 o
  -5   3   6         57.61         56.63         4.48 o
  -4   3   6         86.75         87.35         5.10 o
  -3   3   6        104.90         99.22         2.83 o
  -2   3   6        483.75        504.61        23.54 o
  -1   3   6        549.45        608.02         8.68 o
   0   3   6       2941.34       3733.03       143.91 o
   1   3   6        559.75        670.87        12.83 o
   2   3   6        613.04        671.19        13.83 o
   3   3   6         84.57         82.60         3.50 o
   4   3   6         90.41         90.96         4.07 o
   5   3   6         53.57         51.93         4.10 o
   6   3   6         60.15         58.92         2.94 o
   7   3   6         38.97         37.45         3.05 o
   8   3   6          9.95         11.68         1.86 o
  -8   4   6         29.52         31.29         2.94 o
  -7   4   6         30.34         30.43         2.42 o
  -6   4   6          6.17          4.27         1.11 o
  -5   4   6        228.61        212.24         5.02 o
  -4   4   6        320.83        286.38         9.85 o
  -3   4   6        549.32        530.75        12.16 o
  -2   4   6       1430.45       1348.96        23.75 o
  -1   4   6        998.89       1151.83        23.28 o
   0   4   6        976.49       1134.01        25.72 o
   1   4   6       1037.00       1144.23        18.42 o
   2   4   6       1512.03       1573.98        25.77 o
   3   4   6        546.15        502.12        18.42 o
   4   4   6        306.24        265.69         9.46 o
   5   4   6        216.95        204.56         6.64 o
   6   4   6         12.46         12.57         1.64 o
   7   4   6         30.56         34.55         2.94 o
   8   4   6         27.97         36.73         3.21 o
  -8   5   6         12.22         10.92         1.79 o
  -7   5   6         30.04         31.65         2.15 o
  -6   5   6        143.37        133.73         5.05 o
  -5   5   6         94.16         90.52         3.30 o
  -4   5   6        375.12        370.64        11.73 o
  -3   5   6         37.65         43.18         2.30 o
  -2   5   6        955.51       1028.97        17.14 o
  -1   5   6       1926.20       1800.17        44.92 o
   0   5   6       1166.57       1245.54        27.39 o
   1   5   6       1857.09       1945.71        30.51 o
   2   5   6        904.89        871.86        44.10 o
   3   5   6         28.40         40.57         5.14 o
   4   5   6        376.45        344.97        11.25 o
   5   5   6        117.18        112.85         4.10 o
   6   5   6        129.79        131.04         4.97 o
   7   5   6         37.20         37.01         2.84 o
   8   5   6         16.63         21.93         3.22 o
  -8   6   6         60.28         66.41         4.95 o
  -7   6   6         26.38         27.93         2.25 o
  -6   6   6        194.83        177.10         6.57 o
  -5   6   6        509.44        492.98        12.65 o
  -4   6   6        127.11        123.23         4.21 o
  -3   6   6        127.72        126.50         5.33 o
  -2   6   6         90.71         78.64         3.44 o
  -1   6   6        800.84        689.76        82.58 o
   0   6   6        620.91        637.01        18.38 o
   1   6   6        847.51        845.65        17.30 o
   2   6   6         95.56         94.97         4.40 o
   3   6   6        142.03        146.04        10.16 o
   4   6   6        126.90        125.85         4.74 o
   5   6   6        493.54        455.27         8.64 o
   6   6   6        203.12        190.03         5.93 o
   7   6   6         28.77         27.07         2.89 o
   8   6   6         64.77         67.84         6.00 o
  -7   7   6         12.17         13.17         2.05 o
  -6   7   6        135.34        138.62         5.51 o
  -5   7   6        103.58        107.04         5.91 o
  -4   7   6        671.35        687.56        13.66 o
  -3   7   6          5.62          6.13         1.40 o
  -2   7   6        779.35        723.39        13.87 o
  -1   7   6        187.45        200.73        17.18 o
   0   7   6         43.49         41.22         2.86 o
   1   7   6        241.22        230.18         7.15 o
   2   7   6        831.77        769.07        18.64 o
   3   7   6         12.89         12.68         1.89 o
   4   7   6        688.89        655.94        13.68 o
   5   7   6        119.50        120.47         4.71 o
   6   7   6        121.61        117.88         5.22 o
   7   7   6         11.57         12.75         2.00 o
  -7   8   6          0.76         -0.44         1.12 o
  -6   8   6         23.78         25.29         2.78 o
  -5   8   6         99.12        109.78         6.70 o
  -4   8   6        227.31        226.72         6.50 o
  -3   8   6        439.93        434.10        10.76 o
  -2   8   6        399.09        368.54         8.51 o
  -1   8   6       1369.65       1252.65        36.52 o
   0   8   6       3002.81       2764.85       121.10 o
   1   8   6       1365.69       1528.77        22.80 o
   2   8   6        432.91        453.86        10.67 o
   3   8   6        418.20        432.18        10.49 o
   4   8   6        273.44        259.38        10.08 o
   5   8   6        104.33         95.42         5.43 o
   6   8   6         24.08         25.68         2.36 o
   7   8   6          2.51          2.24         1.12 o
  -6   9   6         41.73         51.71         3.67 o
  -5   9   6         37.68         34.84         2.67 o
  -4   9   6         11.17          9.91         1.47 o
  -3   9   6        181.86        170.42         6.99 o
  -2   9   6       1898.59       1763.75        25.56 o
  -1   9   6       1176.91       1085.33        23.25 o
   0   9   6        729.50        734.72        22.64 o
   1   9   6       1193.55       1154.95        19.32 o
   2   9   6       1896.27       1965.11       102.16 o
   3   9   6        154.04        151.69         7.58 o
   4   9   6         10.85         11.40         2.18 o
   5   9   6         35.56         28.56         3.83 o
   6   9   6         44.61         50.82         2.95 o
  -6  10   6         53.58         59.56         3.25 o
  -5  10   6         43.31         50.65         2.55 o
  -4  10   6         15.19         19.98         2.78 o
  -3  10   6        112.47        114.97         5.33 o
  -2  10   6        172.62        161.48         6.59 o
  -1  10   6        166.51        176.48         6.96 o
   0  10   6       1085.51        986.73        22.50 o
   1  10   6        144.18        145.92         7.65 o
   2  10   6        148.17        158.68         6.28 o
   3  10   6         91.07         99.61         5.97 o
   4  10   6         16.64         17.77         3.41 o
   5  10   6         39.30         40.95         3.48 o
   6  10   6         59.94         64.33         2.78 o
  -5  11   6          1.15         -0.36         0.80 o
  -4  11   6         51.86         59.03         3.24 o
  -3  11   6          8.32         11.27         2.22 o
  -2  11   6         41.25         38.22         3.16 o
  -1  11   6        144.37        140.34         6.05 o
   0  11   6        408.41        417.10        14.00 o
   1  11   6        124.58        127.47         8.14 o
   2  11   6         29.41         26.21         2.48 o
   3  11   6         11.85          9.84         2.00 o
   4  11   6         56.17         62.59         4.23 o
   5  11   6          2.32          1.24         1.04 o
  -4  12   6        189.64        218.04         9.75 o
  -3  12   6        263.18        286.31         7.79 o
  -2  12   6         83.88         78.66         4.06 o
  -1  12   6          8.35         11.19         1.86 o
   0  12   6          4.52          3.28         1.32 o
   1  12   6          1.94          4.41         1.64 o
   2  12   6         81.06         78.56         3.70 o
   3  12   6        247.38        268.12         8.12 o
   4  12   6        209.83        217.59         6.65 o
  -3  13   6         26.76         30.44         3.23 o
  -2  13   6          7.64          8.16         1.74 o
  -1  13   6        185.19        202.91         9.64 o
   0  13   6         46.78         46.06         3.38 o
   1  13   6        202.29        213.49         6.91 o
   2  13   6          7.31          9.16         1.93 o
   3  13   6         33.42         37.33         3.53 o
   1   0   7         28.08         16.43         1.82 o
   2   0   7          5.96          3.01         0.88 o
   3   0   7       1026.31       1006.16        13.86 o
   4   0   7        211.07        223.75         6.71 o
   5   0   7          0.04          0.14         1.27 o
   6   0   7          1.06          2.28         0.78 o
   7   0   7         96.34         88.76         5.64 o
   8   0   7          0.31          2.81         1.37 o
  -8   1   7         66.59         76.19         7.47 o
  -7   1   7         79.70         76.59         5.23 o
  -6   1   7        117.65        110.31         4.24 o
  -5   1   7         71.24         88.89        13.53 o
  -4   1   7        553.38        545.54        11.17 o
  -3   1   7        290.21        306.66         8.90 o
  -2   1   7       1045.03        992.86        37.61 o
  -1   1   7       1094.01       1051.77        91.92 o
   0   1   7          5.88          9.54         1.51 o
   1   1   7       1200.49       1337.67        20.18 o
   2   1   7        868.76        955.21        17.80 o
   3   1   7        261.44        287.81         6.23 o
   4   1   7        584.90        588.23        10.09 o
   5   1   7         86.97         85.05         4.29 o
   6   1   7        118.88        114.24         3.66 o
   7   1   7         81.31         76.75         8.01 o
   8   1   7         67.24         80.96         4.75 o
  -8   2   7          9.04          6.09         1.58 o
  -7   2   7          6.15          4.67         1.18 o
  -6   2   7        238.35        239.78         7.88 o
  -5   2   7         31.02         33.47         2.18 o
  -4   2   7         86.60         80.09         4.08 o
  -3   2   7        188.47        195.43         5.64 o
  -2   2   7        148.37        175.74        14.48 o
  -1   2   7       1579.28       1659.64       113.83 o
   0   2   7       1662.56       1680.89        44.34 o
   1   2   7       1569.35       1819.86        25.89 o
   2   2   7        168.55        212.37         8.09 o
   3   2   7        190.18        183.33         5.88 o
   4   2   7        107.24        101.40         4.42 o
   5   2   7         33.05         34.68         2.14 o
   6   2   7        239.29        254.74        10.00 o
   7   2   7          8.74          9.07         1.74 o
   8   2   7          9.69          8.10         1.78 o
  -8   3   7         21.60         23.31         2.71 o
  -7   3   7         28.32         25.06         2.19 o
  -6   3   7         37.30         38.55         2.77 o
  -5   3   7        319.17        302.86         6.10 o
  -4   3   7         53.07         54.55         3.45 o
  -3   3   7        392.38        388.89         7.77 o
  -2   3   7        244.12        214.19         8.84 o
  -1   3   7       3240.96       3658.11       249.67 o
   0   3   7       1176.43       1396.87        24.00 o
   1   3   7       3431.82       4013.51        52.70 o
   2   3   7        247.50        238.04         8.00 o
   3   3   7        375.08        359.62        10.34 o
   4   3   7         48.58         56.68         6.61 o
   5   3   7        374.99        354.14         8.02 o
   6   3   7         36.31         36.51         3.05 o
   7   3   7         30.35         29.49         3.09 o
   8   3   7         21.15         23.03         2.43 o
  -8   4   7         46.15         53.58         3.40 o
  -7   4   7         52.05         45.95         2.87 o
  -6   4   7        163.00        161.48         5.56 o
  -5   4   7        132.69        121.61         3.85 o
  -4   4   7        295.53        271.11        11.41 o
  -3   4   7        299.53        283.16        11.22 o
  -2   4   7        153.49        147.70         5.31 o
  -1   4   7       1428.14       1566.96        54.10 o
   0   4   7        288.61        262.74         7.90 o
   1   4   7       1453.29       1467.66        50.97 o
   2   4   7        164.90        169.88         5.55 o
   3   4   7        329.91        307.47        20.31 o
   4   4   7        254.17        225.15         8.87 o
   5   4   7        129.94        119.42         4.71 o
   6   4   7        178.62        184.62         6.78 o
   7   4   7         63.43         54.19         3.45 o
   8   4   7         46.77         46.60         3.88 o
  -8   5   7         23.47         28.37         3.33 o
  -7   5   7         22.16         22.24         1.99 o
  -6   5   7        135.29        131.51         5.14 o
  -5   5   7        163.18        163.41         4.98 o
  -4   5   7         81.56         75.91         3.74 o
  -3   5   7        191.02        187.97         5.01 o
  -2   5   7        334.40        316.39        11.98 o
  -1   5   7        170.95        171.18         7.21 o
   0   5   7        746.44        779.34        21.10 o
   1   5   7        129.33        143.25         5.99 o
   2   5   7        255.39        264.13         7.42 o
   3   5   7        173.21        170.02        11.20 o
   4   5   7        105.41         97.60         3.69 o
   5   5   7        145.16        134.33         5.03 o
   6   5   7        144.37        139.52         5.84 o
   7   5   7         23.63         23.12         1.92 o
   8   5   7         31.35         38.60         3.82 o
  -7   6   7         42.00         44.01         2.49 o
  -6   6   7         20.41         17.57         2.21 o
  -5   6   7        223.53        222.25         7.44 o
  -4   6   7        184.19        183.68         5.92 o
  -3   6   7        521.34        503.61        12.87 o
  -2   6   7        581.25        556.41        16.59 o
  -1   6   7        470.73        412.28         9.84 o
   0   6   7         82.42         77.93         6.30 o
   1   6   7        512.77        491.57        13.01 o
   2   6   7        605.81        661.74        15.73 o
   3   6   7        486.06        411.20        18.21 o
   4   6   7        183.90        178.04         6.79 o
   5   6   7        226.30        221.22         6.50 o
   6   6   7         18.48         14.98         1.98 o
   7   6   7         58.07         55.04         2.68 o
  -7   7   7          9.66          9.79         2.59 o
  -6   7   7         28.40         27.71         3.09 o
  -5   7   7         59.11         60.04         4.09 o
  -4   7   7         80.23         82.82         4.52 o
  -3   7   7        839.07        804.64        13.12 o
  -2   7   7       1689.00       1583.89        23.07 o
  -1   7   7        464.86        416.65        17.25 o
   0   7   7        129.13        126.94         5.32 o
   1   7   7        460.97        439.48        11.51 o
   2   7   7       1801.40       1775.54        30.77 o
   3   7   7        873.36        880.73        22.54 o
   4   7   7         74.25         70.05         4.19 o
   5   7   7         45.31         43.41         3.28 o
   6   7   7         42.00         40.95         3.02 o
   7   7   7          8.52         10.05         1.37 o
  -7   8   7         52.74         66.47         3.50 o
  -6   8   7         71.51         69.94         4.32 o
  -5   8   7         10.06         10.99         1.78 o
  -4   8   7        393.81        418.74        12.54 o
  -3   8   7        314.55        309.09         7.82 o
  -2   8   7        898.00        885.79        16.72 o
  -1   8   7        499.16        479.32        11.74 o
   0   8   7          2.76          4.34         1.24 o
   1   8   7        458.92        429.44        67.43 o
   2   8   7        861.73        839.73        15.53 o
   3   8   7        372.06        338.40        22.12 o
   4   8   7        431.03        434.24        19.49 o
   5   8   7         10.51          9.15         1.57 o
   6   8   7         73.86         76.69         4.94 o
   7   8   7         52.99         59.72         2.54 o
  -6   9   7         21.00         22.09         2.15 o
  -5   9   7        272.07        288.08         7.51 o
  -4   9   7        115.36        119.93         4.45 o
  -3   9   7         39.83         36.69         2.37 o
  -2   9   7        201.80        185.24         8.26 o
  -1   9   7        228.93        253.30         8.50 o
   0   9   7         26.81         28.67         2.85 o
   1   9   7        169.94        165.35         6.58 o
   2   9   7        211.61        218.23         7.40 o
   3   9   7         32.47         32.43         3.60 o
   4   9   7        110.12         97.95         5.96 o
   5   9   7        283.09        269.81        10.29 o
   6   9   7         21.42         21.49         1.82 o
  -6  10   7         25.40         27.03         2.94 o
  -5  10   7         44.22         50.86         2.81 o
  -4  10   7        127.80        140.61        10.44 o
  -3  10   7         49.04         51.35         3.66 o
  -2  10   7        169.53        172.89         6.82 o
  -1  10   7        283.41        277.94        11.25 o
   0  10   7       1255.63       1404.67        26.05 o
   1  10   7        284.68        289.34         8.71 o
   2  10   7        154.53        156.75        10.29 o
   3  10   7         38.31         43.88         3.16 o
   4  10   7        155.53        155.64         7.11 o
   5  10   7         47.65         52.19         3.66 o
   6  10   7         21.76         20.69         1.83 o
  -5  11   7         57.40         64.83         4.34 o
  -4  11   7         38.15         42.15         2.62 o
  -3  11   7         62.43         68.07         3.74 o
  -2  11   7        439.64        423.52        15.82 o
  -1  11   7        443.82        459.52        12.10 o
   0  11   7         33.74         31.78         2.86 o
   1  11   7        419.19        431.41        11.87 o
   2  11   7        455.67        464.39        10.38 o
   3  11   7         59.05         55.39         4.03 o
   4  11   7         38.92         34.83         3.12 o
   5  11   7         67.92         76.56         2.98 o
  -4  12   7          8.01          8.51         2.02 o
  -3  12   7         95.00        100.60         5.54 o
  -2  12   7        348.03        369.60         9.20 o
  -1  12   7        253.80        261.43         7.41 o
   0  12   7          3.12          5.10         2.08 o
   1  12   7        261.72        268.00         8.90 o
   2  12   7        340.50        356.10         9.73 o
   3  12   7        110.68        116.47         7.60 o
   4  12   7          8.40          9.88         2.14 o
  -2  13   7         99.50        101.23         4.92 o
  -1  13   7         37.07         37.83         3.32 o
   0  13   7          6.63          6.97         1.53 o
   1  13   7         44.13         42.66         2.84 o
   0   0   8       1011.88        928.45        23.77 o
   1   0   8       1466.92       1804.66        26.88 o
   2   0   8        134.04        141.11         5.01 o
   3   0   8        843.15        877.55        12.61 o
   4   0   8       1125.85       1149.34        17.92 o
   5   0   8        459.59        459.68         7.56 o
   6   0   8         11.74         11.04         2.45 o
   7   0   8         18.61         19.31         2.68 o
   8   0   8         56.77         63.52         5.56 o
  -8   1   8        111.82        114.29         5.36 o
  -7   1   8        113.94        111.85         6.18 o
  -6   1   8         38.54         33.37         2.94 o
  -5   1   8         84.42         87.63         3.49 o
  -4   1   8        738.98        712.47        13.40 o
  -3   1   8       1079.08       1099.43        14.56 o
  -2   1   8        898.50        902.28        86.36 o
  -1   1   8         31.61         52.38         8.92 o
   0   1   8       1148.43       1180.83        55.26 o
   1   1   8         50.76         65.61         5.45 o
   2   1   8        950.20       1062.63        15.14 o
   3   1   8       1148.53       1209.17        18.75 o
   4   1   8        828.54        832.96        22.25 o
   5   1   8         73.82         72.72         3.15 o
   6   1   8         25.52         28.13         2.66 o
   7   1   8        116.99        123.36         6.47 o
   8   1   8        102.14        108.86         5.21 o
  -8   2   8          9.63          8.26         1.71 o
  -7   2   8         59.28         53.25         2.97 o
  -6   2   8        358.95        345.73         9.52 o
  -5   2   8        244.16        230.67         5.69 o
  -4   2   8        192.50        200.65         7.39 o
  -3   2   8        214.24        217.70         5.88 o
  -2   2   8         39.11         27.25         2.93 o
  -1   2   8         30.43         30.46         4.10 o
   0   2   8        463.20        454.60        10.91 o
   1   2   8         13.07         19.15         1.54 o
   2   2   8         71.04         65.80         3.06 o
   3   2   8        254.86        264.21         7.37 o
   4   2   8        193.20        202.82         6.54 o
   5   2   8        208.74        198.16         5.27 o
   6   2   8        355.73        365.82        10.36 o
   7   2   8         61.91         56.57         3.49 o
   8   2   8         16.07         23.33         3.28 o
  -8   3   8         92.23         98.45         4.67 o
  -7   3   8        228.38        226.53         6.15 o
  -6   3   8        213.49        204.64         8.95 o
  -5   3   8         77.00         74.58         3.00 o
  -4   3   8          9.31          9.22         1.56 o
  -3   3   8        211.48        188.10         7.27 o
  -2   3   8        307.95        287.29         8.16 o
  -1   3   8        210.77        202.09        12.46 o
   0   3   8        273.25        337.78         9.25 o
   1   3   8        202.35        219.66         7.88 o
   2   3   8        298.26        294.47         6.54 o
   3   3   8        176.31        145.55        11.86 o
   4   3   8          9.77          6.57         1.64 o
   5   3   8         79.48         80.60         3.73 o
   6   3   8        194.84        206.26         7.76 o
   7   3   8        235.43        221.33         6.85 o
   8   3   8        102.46        107.83         4.78 o
  -8   4   8         46.00         48.32         4.41 o
  -7   4   8        164.87        166.31         5.13 o
  -6   4   8        200.85        196.04         6.06 o
  -5   4   8         81.45         70.36         3.27 o
  -4   4   8        376.42        365.63         7.55 o
  -3   4   8        158.48        160.59         7.35 o
  -2   4   8        252.81        232.23         7.07 o
  -1   4   8         85.39         75.30         5.96 o
   0   4   8        240.99        258.31         7.13 o
   1   4   8        114.87        131.53         5.04 o
   2   4   8        278.06        256.71         9.01 o
   3   4   8        156.89        156.82         7.06 o
   4   4   8        385.65        389.72         8.50 o
   5   4   8         86.24         80.38         3.79 o
   6   4   8        242.43        241.86         7.70 o
   7   4   8        161.96        167.55         5.77 o
   8   4   8         38.76         40.85         2.68 o
  -7   5   8        107.00        115.68         4.01 o
  -6   5   8        124.51        137.42         4.98 o
  -5   5   8        557.65        497.88        17.95 o
  -4   5   8        475.96        439.85         8.51 o
  -3   5   8         37.63         40.26         2.68 o
  -2   5   8         13.33         16.65         2.56 o
  -1   5   8        358.82        345.69         8.81 o
   0   5   8         23.21         18.52         1.83 o
   1   5   8        313.38        321.67        10.83 o
   2   5   8         17.39         14.84         2.85 o
   3   5   8         43.49         45.65         3.94 o
   4   5   8        564.53        502.06        14.76 o
   5   5   8        578.97        550.37        12.32 o
   6   5   8        121.13        124.95         5.40 o
   7   5   8        124.96        124.71         4.06 o
   8   5   8          4.74          7.18         1.55 o
  -7   6   8        148.61        155.81         5.09 o
  -6   6   8         39.41         35.08         2.86 o
  -5   6   8         15.31         18.45         2.89 o
  -4   6   8        300.82        291.79         9.37 o
  -3   6   8        729.52        712.58        12.47 o
  -2   6   8        727.86        699.26        25.87 o
  -1   6   8         70.17         65.40         3.90 o
   0   6   8        756.13        816.20        18.21 o
   1   6   8         57.30         60.17         4.17 o
   2   6   8        766.29        757.20        14.46 o
   3   6   8        684.07        629.97        12.87 o
   4   6   8        344.10        330.05         9.13 o
   5   6   8          5.31          6.20         1.46 o
   6   6   8         51.52         51.63         3.39 o
   7   6   8        147.51        153.21         4.59 o
  -7   7   8          1.71          2.82         1.14 o
  -6   7   8         63.25         64.70         4.44 o
  -5   7   8         32.13         33.87         3.64 o
  -4   7   8        269.31        277.76         8.47 o
  -3   7   8        500.91        496.70         9.06 o
  -2   7   8         62.06         65.10         3.99 o
  -1   7   8        116.43        114.37         3.78 o
   0   7   8        497.62        483.07        13.46 o
   1   7   8         95.23         79.68         6.73 o
   2   7   8         67.87         63.78         4.65 o
   3   7   8        470.81        422.12        31.24 o
   4   7   8        280.26        262.24        10.14 o
   5   7   8         30.86         28.55         2.65 o
   6   7   8         57.14         58.84         3.56 o
   7   7   8          0.68          2.11         0.82 o
  -6   8   8         26.86         32.57         2.86 o
  -5   8   8         17.87         16.16         1.98 o
  -4   8   8         23.71         23.23         2.41 o
  -3   8   8         63.10         62.68         3.48 o
  -2   8   8        388.71        428.64        11.07 o
  -1   8   8         18.82         10.43         2.08 o
   0   8   8        100.69         94.00         8.64 o
   1   8   8         36.40         33.04         3.66 o
   2   8   8        395.16        394.57        10.17 o
   3   8   8         43.16         37.57         3.91 o
   4   8   8         16.88         17.26         2.70 o
   5   8   8         11.48          9.54         1.62 o
   6   8   8         35.32         37.50         2.06 o
  -6   9   8          1.74          1.22         0.62 o
  -5   9   8         22.31         22.11         2.00 o
  -4   9   8        194.65        199.76         9.65 o
  -3   9   8        384.71        366.30         9.73 o
  -2   9   8        125.98        132.33         8.54 o
  -1   9   8         34.76         34.81         3.21 o
   0   9   8         19.19         12.78         2.56 o
   1   9   8         26.44         31.27         2.88 o
   2   9   8        152.65        157.43         7.84 o
   3   9   8        372.50        354.30        19.41 o
   4   9   8        177.27        167.04         7.57 o
   5   9   8         20.63         20.71         2.18 o
   6   9   8          1.43          2.59         1.30 o
  -5  10   8         17.48         20.71         1.67 o
  -4  10   8         21.35         20.77         2.01 o
  -3  10   8         26.80         25.92         2.09 o
  -2  10   8        170.69        165.46         5.41 o
  -1  10   8        323.41        326.88         9.35 o
   0  10   8       1156.37       1067.75        23.40 o
   1  10   8        335.01        353.42         9.58 o
   2  10   8        203.68        196.36         9.78 o
   3  10   8         24.18         21.52         2.27 o
   4  10   8         13.64         10.58         2.05 o
   5  10   8         15.50         17.46         2.05 o
  -4  11   8         27.68         36.43         2.21 o
  -3  11   8         57.88         60.48         3.34 o
  -2  11   8         83.23         82.01         4.24 o
  -1  11   8         55.73         59.43         3.75 o
   0  11   8        969.70        936.85        19.41 o
   1  11   8         41.40         42.31         3.11 o
   2  11   8         78.70         83.04         4.05 o
   3  11   8         77.89         84.10         3.80 o
   4  11   8         26.24         31.04         2.62 o
  -3  12   8         45.35         49.03         2.49 o
  -2  12   8        209.56        218.65         6.59 o
  -1  12   8        125.72        140.27         5.02 o
   0  12   8         34.35         33.36         3.22 o
   1  12   8        103.01        103.90         5.15 o
   2  12   8        190.50        204.24         6.67 o
   3  12   8         55.16         64.79         5.18 o
  -1  13   8        175.09        182.36        15.05 o
   0  13   8        139.24        158.00        10.80 o
   1  13   8        184.13        195.23         8.29 o
   1   0   9          4.95          9.77         3.48 o
   2   0   9       1655.62       1653.61        22.52 o
   3   0   9         19.39         24.35         2.10 o
   4   0   9        212.93        221.11         8.97 o
   5   0   9          9.33         10.39         1.19 o
   6   0   9          3.16          2.38         1.36 o
   7   0   9        394.66        380.60        11.29 o
   8   0   9        256.12        279.56        11.07 o
  -8   1   9         18.48         19.35         2.16 o
  -7   1   9        149.94        149.81         6.83 o
  -6   1   9         51.91         48.03         3.39 o
  -5   1   9         35.66         32.16         1.99 o
  -4   1   9          4.07          0.46         1.31 o
  -3   1   9        349.84        352.37        11.25 o
  -2   1   9         89.28         84.85        15.98 o
  -1   1   9        253.17        284.29        13.07 o
   0   1   9         29.61         24.51         3.54 o
   1   1   9        238.90        286.34        10.06 o
   2   1   9        105.07         99.49         6.01 o
   3   1   9        277.64        281.96         8.41 o
   4   1   9          8.02          8.34         1.99 o
   5   1   9         30.64         29.04         2.02 o
   6   1   9         40.84         37.18         3.75 o
   7   1   9        166.44        177.04         7.48 o
   8   1   9         20.27         24.33         3.51 o
  -8   2   9        132.63        135.66         5.21 o
  -7   2   9          0.49          1.98         0.98 o
  -6   2   9        334.00        324.15         8.99 o
  -5   2   9        471.75        459.09         7.79 o
  -4   2   9        127.81        121.37         3.79 o
  -3   2   9         35.89         34.46         2.59 o
  -2   2   9        500.68        499.45        13.60 o
  -1   2   9        253.64        183.11        10.45 o
   0   2   9        314.29        369.13        10.17 o
   1   2   9        293.72        298.75         9.21 o
   2   2   9        533.59        524.52        14.15 o
   3   2   9         48.38         50.42         5.43 o
   4   2   9        130.84        136.45         4.82 o
   5   2   9        472.95        445.72        10.51 o
   6   2   9        306.09        301.90         7.47 o
   7   2   9          1.36          1.28         1.49 o
   8   2   9        151.12        155.76         5.52 o
  -8   3   9         10.26          8.63         2.13 o
  -7   3   9         39.41         39.21         2.45 o
  -6   3   9        516.18        501.98        11.88 o
  -5   3   9         55.38         52.11         3.12 o
  -4   3   9        341.48        327.26         6.48 o
  -3   3   9        183.40        174.44         5.58 o
  -2   3   9         93.95         88.12         5.59 o
  -1   3   9        192.15        205.07        35.51 o
   0   3   9        568.20        597.74        13.70 o
   1   3   9        211.11        268.26         9.11 o
   2   3   9         94.74         95.36         3.84 o
   3   3   9        168.82        164.17         7.11 o
   4   3   9        333.90        317.38         8.59 o
   5   3   9         50.11         52.17         4.05 o
   6   3   9        587.42        620.01        12.24 o
   7   3   9         39.78         40.41         3.50 o
   8   3   9         14.31         12.55         1.54 o
  -7   4   9        184.79        185.31         5.08 o
  -6   4   9        356.82        357.45         8.13 o
  -5   4   9        194.12        191.86         5.98 o
  -4   4   9        448.68        420.44         9.28 o
  -3   4   9        275.90        247.64         6.84 o
  -2   4   9         85.45         80.42         4.28 o
  -1   4   9        103.49         95.07         5.48 o
   0   4   9        199.34        178.85         6.21 o
   1   4   9         94.12         88.67         5.01 o
   2   4   9         72.16         70.69         3.94 o
   3   4   9        267.62        251.33        12.20 o
   4   4   9        489.29        456.14        10.69 o
   5   4   9        243.95        222.93         9.41 o
   6   4   9        338.26        358.89        10.99 o
   7   4   9        174.84        175.81         4.66 o
  -7   5   9        184.96        206.36         4.96 o
  -6   5   9        246.75        252.81         7.52 o
  -5   5   9         49.33         54.50         3.79 o
  -4   5   9        843.72        810.25        12.28 o
  -3   5   9        389.05        367.50         7.61 o
  -2   5   9          8.30         11.51         1.77 o
  -1   5   9        289.75        289.21        20.27 o
   0   5   9        581.84        555.52        11.75 o
   1   5   9        280.72        259.34         9.86 o
   2   5   9          3.95          7.30         1.56 o
   3   5   9        371.26        356.35         9.23 o
   4   5   9        880.82        834.19        15.37 o
   5   5   9         59.94         60.15         3.26 o
   6   5   9        222.91        225.01         5.94 o
   7   5   9        190.62        207.80         4.81 o
  -7   6   9          1.19          0.59         0.95 o
  -6   6   9        221.46        248.97         9.08 o
  -5   6   9        120.15        120.00         6.79 o
  -4   6   9        379.80        348.53         9.87 o
  -3   6   9        137.46        127.76         5.01 o
  -2   6   9         35.18         34.09         2.63 o
  -1   6   9        134.94        114.29         7.10 o
   0   6   9         29.83         28.99         2.61 o
   1   6   9        118.48        118.73         5.37 o
   2   6   9         47.09         46.37         3.32 o
   3   6   9        157.34        152.74         5.99 o
   4   6   9        350.70        341.04        21.05 o
   5   6   9        115.47        117.22         5.30 o
   6   6   9        208.98        217.88         7.02 o
   7   6   9          0.34          0.58         0.60 o
  -7   7   9         79.84         87.27         5.31 o
  -6   7   9         40.31         44.64         3.53 o
  -5   7   9        192.67        186.04         7.96 o
  -4   7   9         28.33         27.94         2.79 o
  -3   7   9         21.41         22.89         2.20 o
  -2   7   9         23.62         19.92         2.01 o
  -1   7   9         16.00         14.66         1.58 o
   0   7   9         64.64         68.93         3.58 o
   1   7   9         23.09         17.02         2.09 o
   2   7   9         23.70         21.42         2.48 o
   3   7   9         10.71          7.68         1.95 o
   4   7   9         19.92         16.83         2.72 o
   5   7   9        192.84        177.51         6.33 o
   6   7   9         34.26         36.58         2.10 o
  -6   8   9        106.40        125.40         5.03 o
  -5   8   9        174.22        175.07         5.90 o
  -4   8   9          7.29          7.92         1.55 o
  -3   8   9         92.68         96.53         4.25 o
  -2   8   9         54.34         53.01         3.82 o
  -1   8   9        252.03        255.52         8.46 o
   0   8   9         33.35         29.93         3.00 o
   1   8   9        239.36        220.33        11.61 o
   2   8   9         49.38         47.45         3.43 o
   3   8   9         72.86         65.27         4.99 o
   4   8   9          6.33          7.55         1.97 o
   5   8   9        159.97        157.24         6.72 o
   6   8   9        103.69        114.98         3.20 o
  -5   9   9         24.83         22.99         1.88 o
  -4   9   9        306.67        326.50         8.08 o
  -3   9   9         44.10         44.94         2.82 o
  -2   9   9         84.54         84.38         3.99 o
  -1   9   9         38.05         38.59         3.35 o
   0   9   9        149.03        144.45        26.96 o
   1   9   9         37.65         31.97         2.99 o
   2   9   9         96.84         93.32         6.07 o
   3   9   9         37.92         37.51         3.76 o
   4   9   9        299.23        300.70         9.95 o
   5   9   9         19.22         16.99         1.46 o
  -5  10   9         40.53         44.44         2.75 o
  -4  10   9         67.42         69.99         8.18 o
  -3  10   9          9.34         10.56         1.70 o
  -2  10   9         21.32         20.38         1.90 o
  -1  10   9         81.65         84.06         4.56 o
   0  10   9         81.68         78.26         6.11 o
   1  10   9         84.50         87.02         4.54 o
   2  10   9         28.84         27.48         2.59 o
   3  10   9          7.26          6.97         1.45 o
   4  10   9         55.81         61.97         4.01 o
   5  10   9         35.79         41.17         2.24 o
  -4  11   9         30.03         30.40         3.53 o
  -3  11   9         69.69         67.28         3.38 o
  -2  11   9        113.96        120.20         3.96 o
  -1  11   9         17.76         18.47         1.73 o
   0  11   9         43.38         39.80         3.73 o
   1  11   9         18.44         16.60         1.97 o
   2  11   9        123.27        123.31         5.44 o
   3  11   9         61.04         59.86         3.67 o
   4  11   9         22.74         21.35         3.10 o
  -3  12   9         98.15        103.97         5.90 o
  -2  12   9        349.46        344.59         7.19 o
  -1  12   9          4.63          4.28         1.52 o
   0  12   9          1.52          4.28         2.10 o
   1  12   9          3.46          4.17         1.42 o
   2  12   9        319.22        334.10         8.04 o
   0   0  10       2420.59       2301.48        49.26 o
   1   0  10        176.29        174.68         7.50 o
   2   0  10         45.30         43.99         3.06 o
   3   0  10         48.22         49.73         2.99 o
   4   0  10         52.58         46.07         2.58 o
   5   0  10        276.81        266.63         6.31 o
   6   0  10        155.98        163.31         6.01 o
   7   0  10          6.97          7.58         1.82 o
   8   0  10         82.47         90.73         3.81 o
  -8   1  10         56.96         56.11         2.93 o
  -7   1  10        108.26        111.41         5.45 o
  -6   1  10         12.53         11.91         2.18 o
  -5   1  10        608.06        610.74         9.05 o
  -4   1  10          3.97          4.91         0.87 o
  -3   1  10          4.84          5.02         1.50 o
  -2   1  10        456.68        455.97        10.62 o
  -1   1  10         71.22         68.66         6.72 o
   0   1  10          0.23          2.31         1.71 o
   1   1  10         81.71         81.43         4.01 o
   2   1  10        421.23        449.91        10.63 o
   3   1  10         11.80         12.94         2.39 o
   4   1  10          7.06          6.52         1.48 o
   5   1  10        606.15        588.75        10.95 o
   6   1  10         12.01         11.56         1.49 o
   7   1  10        114.57        118.81         5.65 o
   8   1  10         54.81         60.67         4.43 o
  -7   2  10        107.81        112.63         4.36 o
  -6   2  10         34.48         31.62         2.71 o
  -5   2  10        414.03        406.11         7.22 o
  -4   2  10        332.56        314.33         6.92 o
  -3   2  10       1056.77        929.75        27.73 o
  -2   2  10         31.37         34.23         3.59 o
  -1   2  10         28.46         28.63         4.50 o
   0   2  10        718.51        695.37        15.52 o
   1   2  10         30.33         30.88         2.61 o
   2   2  10         39.82         42.71         3.95 o
   3   2  10       1032.68        973.09        21.58 o
   4   2  10        350.37        331.01         9.29 o
   5   2  10        403.56        390.52         9.98 o
   6   2  10         39.43         37.73         2.57 o
   7   2  10         97.81         98.68         5.04 o
  -7   3  10        196.10        195.70         5.67 o
  -6   3  10         22.84         22.62         1.80 o
  -5   3  10        885.43        913.58        12.66 o
  -4   3  10          8.80          7.89         1.16 o
  -3   3  10        269.13        255.59         5.26 o
  -2   3  10       1100.78        988.96        27.75 o
  -1   3  10         30.21         26.92         2.55 o
   0   3  10        161.43        166.31         7.40 o
   1   3  10         26.25         25.26         2.37 o
   2   3  10       1053.97        976.42        33.41 o
   3   3  10        286.54        282.31         8.54 o
   4   3  10          2.74          3.45         2.78 o
   5   3  10        871.48        851.14        15.64 o
   6   3  10         18.16         15.33         1.61 o
   7   3  10        185.96        173.50         7.04 o
  -7   4  10         20.81         15.80         1.61 o
  -6   4  10         77.04         73.63         3.41 o
  -5   4  10        311.38        316.86         7.86 o
  -4   4  10        265.16        249.08         6.31 o
  -3   4  10        247.78        240.94         6.87 o
  -2   4  10         64.10         59.25         3.82 o
  -1   4  10         26.80         25.82         3.05 o
   0   4  10         24.55         38.52         2.96 o
   1   4  10         33.83         29.00         2.92 o
   2   4  10         63.82         58.96         4.58 o
   3   4  10        208.08        188.11         8.41 o
   4   4  10        252.34        228.10        15.34 o
   5   4  10        293.92        292.82        11.70 o
   6   4  10         80.69         77.19         3.97 o
   7   4  10         17.43         14.11         1.46 o
  -7   5  10        231.35        254.87         7.42 o
  -6   5  10        335.33        342.04        14.21 o
  -5   5  10         25.71         22.90         3.17 o
  -4   5  10        272.36        284.44         8.81 o
  -3   5  10         11.25         10.69         1.34 o
  -2   5  10        293.19        274.04        11.02 o
  -1   5  10        314.77        288.06        10.56 o
   0   5  10         76.92         69.38         4.01 o
   1   5  10        316.75        282.30         8.39 o
   2   5  10        294.30        282.72         8.41 o
   3   5  10         17.14         13.06         2.32 o
   4   5  10        254.15        243.01         9.70 o
   5   5  10         13.65         15.21         1.67 o
   6   5  10        349.69        346.79         8.34 o
   7   5  10        234.18        239.71         5.43 o
  -7   6  10         73.14         77.17         4.92 o
  -6   6  10        240.33        255.73         8.55 o
  -5   6  10         19.99         22.31         3.00 o
  -4   6  10         65.55         62.74         4.07 o
  -3   6  10         50.36         44.29         2.97 o
  -2   6  10         78.70         68.49         3.63 o
  -1   6  10         45.91         39.26         2.72 o
   0   6  10        848.93        812.50        13.47 o
   1   6  10         49.93         45.62         3.81 o
   2   6  10         92.32         79.85         4.02 o
   3   6  10         48.96         41.95         4.17 o
   4   6  10         68.76         58.81         4.74 o
   5   6  10         16.65         15.46         1.67 o
   6   6  10        217.82        222.21         6.09 o
  -6   7  10        139.91        168.18         6.15 o
  -5   7  10         87.62         90.02         5.28 o
  -4   7  10          9.75          8.46         1.56 o
  -3   7  10        126.73        120.72         4.78 o
  -2   7  10         10.30         13.22         1.70 o
  -1   7  10        260.57        246.63        10.89 o
   0   7  10          0.63          4.60         1.20 o
   1   7  10        243.97        246.15         8.05 o
   2   7  10          7.69          5.81         1.38 o
   3   7  10        115.17        104.87         6.36 o
   4   7  10          7.51          5.65         1.98 o
   5   7  10         88.41         82.19         2.92 o
   6   7  10        150.13        173.13         3.99 o
  -6   8  10         37.12         47.46         2.22 o
  -5   8  10         80.13         77.99         3.58 o
  -4   8  10         60.55         55.39         3.37 o
  -3   8  10        159.65        165.22         7.47 o
  -2   8  10        226.96        205.44        11.72 o
  -1   8  10         59.11         62.24         4.16 o
   0   8  10        260.71        252.75         7.16 o
   1   8  10         61.14         58.71         4.89 o
   2   8  10        219.71        217.98         9.27 o
   3   8  10        150.36        145.31         7.29 o
   4   8  10         79.03         78.23         5.25 o
   5   8  10         74.82         73.48         2.95 o
   6   8  10         31.10         39.10         3.62 o
  -5   9  10          0.80          0.74         0.75 o
  -4   9  10         79.17         83.49         5.54 o
  -3   9  10          6.10          7.26         1.09 o
  -2   9  10        102.63        102.81         4.36 o
  -1   9  10          8.08         10.32         1.89 o
   0   9  10         28.44         21.67         3.05 o
   1   9  10          6.57          5.21         1.38 o
   2   9  10        108.80        116.44         6.41 o
   3   9  10          3.25          1.36         1.21 o
   4   9  10         76.22         76.09         3.69 o
   5   9  10          0.20          0.30         0.62 o
  -4  10  10         51.36         54.09         4.91 o
  -3  10  10        179.42        180.29         5.93 o
  -2  10  10         69.69         70.75         4.77 o
  -1  10  10         40.25         40.98         3.33 o
   0  10  10        176.31        197.42         8.50 o
   1  10  10         40.28         43.84         3.14 o
   2  10  10         62.92         65.47         3.65 o
   3  10  10        156.92        150.77         5.04 o
   4  10  10         54.74         50.43         2.15 o
  -3  11  10         26.17         27.41         2.57 o
  -2  11  10         21.59         21.00         1.60 o
  -1  11  10         29.90         28.55         2.14 o
   0  11  10         23.05         24.50         2.78 o
   1  11  10         26.64         25.06         2.08 o
   2  11  10         18.28         19.50         2.18 o
   3  11  10         24.44         24.97         2.17 o
  -1  12  10         37.38         45.33         2.98 o
   0  12  10          9.53          8.21         1.57 o
   1  12  10         41.18         49.13         2.98 o
   1   0  11       2356.17       2112.32        48.62 o
   2   0  11        974.60        994.97        50.99 o
   3   0  11        196.93        186.52         6.93 o
   4   0  11         74.62         68.81         3.58 o
   5   0  11          1.77          2.14         0.89 o
   6   0  11          7.96         10.86         1.60 o
   7   0  11        423.39        417.75        12.10 o
  -7   1  11         12.26         11.35         1.71 o
  -6   1  11         11.25         10.14         1.45 o
  -5   1  11        109.98        107.57         4.29 o
  -4   1  11         16.32         15.19         1.81 o
  -3   1  11        442.41        413.04        13.06 o
  -2   1  11        410.15        408.86        10.20 o
  -1   1  11        416.88        425.18        18.39 o
   0   1  11          3.83          7.11         3.48 o
   1   1  11        401.75        416.77        12.14 o
   2   1  11        350.50        351.41         9.57 o
   3   1  11        478.81        481.95        10.96 o
   4   1  11         28.18         27.11         2.33 o
   5   1  11         88.20         80.88         3.38 o
   6   1  11         18.46         16.60         1.64 o
   7   1  11          6.80          6.33         1.38 o
  -7   2  11         31.43         26.05         4.17 o
  -6   2  11          6.16          7.82         1.15 o
  -5   2  11        511.76        499.91         7.95 o
  -4   2  11        187.24        175.59         5.84 o
  -3   2  11       1017.06        954.23        14.57 o
  -2   2  11        812.38        835.77        39.18 o
  -1   2  11         84.32         80.68        12.31 o
   0   2  11        171.91        182.32         8.05 o
   1   2  11         72.23         70.81         3.98 o
   2   2  11        837.40        779.68        31.09 o
   3   2  11       1110.49       1033.64        22.12 o
   4   2  11        146.53        143.19         5.51 o
   5   2  11        516.46        497.53         9.76 o
   6   2  11         13.04         14.81         1.56 o
   7   2  11         25.53         24.89         2.51 o
  -7   3  11          4.27          5.73         1.29 o
  -6   3  11        189.30        185.60         4.61 o
  -5   3  11        359.06        380.62         8.45 o
  -4   3  11        275.15        280.66         7.36 o
  -3   3  11         13.49         14.49         2.13 o
  -2   3  11        240.39        250.79         7.79 o
  -1   3  11        497.98        483.94        13.94 o
   0   3  11        460.09        406.09        12.62 o
   1   3  11        464.25        424.48        17.52 o
   2   3  11        231.32        226.62         7.12 o
   3   3  11          8.30          6.74         1.84 o
   4   3  11        272.42        264.56         8.22 o
   5   3  11        380.46        374.40        19.37 o
   6   3  11        172.97        165.08         4.86 o
   7   3  11          2.93          1.67         1.45 o
  -7   4  11        122.92        126.52         6.64 o
  -6   4  11         22.83         28.42         2.95 o
  -5   4  11         62.85         64.62         3.37 o
  -4   4  11        823.85        732.89        17.47 o
  -3   4  11        168.15        161.23         5.02 o
  -2   4  11        285.08        277.32         9.27 o
  -1   4  11        255.43        229.45         8.59 o
   0   4  11         37.18         39.12         2.60 o
   1   4  11        287.44        252.33        10.17 o
   2   4  11        288.98        253.62         8.97 o
   3   4  11        202.61        187.43        11.08 o
   4   4  11        761.74        632.72        21.06 o
   5   4  11         47.64         52.47         4.35 o
   6   4  11         21.70         24.82         1.85 o
   7   4  11        112.74        113.59         6.40 o
  -6   5  11         99.30         99.93         5.12 o
  -5   5  11        249.55        248.38         8.20 o
  -4   5  11         59.81         49.05         4.87 o
  -3   5  11         88.02         78.20         3.94 o
  -2   5  11        140.27        126.12         4.97 o
  -1   5  11         48.17         49.05         3.08 o
   0   5  11        501.21        472.76        12.14 o
   1   5  11         51.39         48.90         3.61 o
   2   5  11        109.51         94.97         4.22 o
   3   5  11        107.22         94.20         6.12 o
   4   5  11         51.66         35.96         3.75 o
   5   5  11        229.83        221.26         7.29 o
   6   5  11         93.05         88.20         3.18 o
  -6   6  11         15.07         13.97         1.93 o
  -5   6  11         29.03         25.19         2.32 o
  -4   6  11         28.35         24.39         3.10 o
  -3   6  11        131.91        132.84         5.06 o
  -2   6  11         87.63         79.02         3.96 o
  -1   6  11         33.76         32.44         2.53 o
   0   6  11         87.76         79.81         3.97 o
   1   6  11         24.85         22.76         2.10 o
   2   6  11         84.62         75.46         3.76 o
   3   6  11        144.24        140.42        11.92 o
   4   6  11         29.70         23.22         3.27 o
   5   6  11         26.27         24.96         2.37 o
   6   6  11         18.35         14.67         1.54 o
  -6   7  11         12.00         13.73         2.15 o
  -5   7  11         62.53         63.87         3.33 o
  -4   7  11          9.70          8.50         1.58 o
  -3   7  11         83.64         84.06         3.93 o
  -2   7  11        279.29        239.21        11.50 o
  -1   7  11         27.04         24.93         2.29 o
   0   7  11          0.59          0.71         1.29 o
   1   7  11         35.22         33.12         2.94 o
   2   7  11        283.54        292.44         8.60 o
   3   7  11         64.80         65.53         4.93 o
   4   7  11          7.46          7.23         3.04 o
   5   7  11         67.20         69.50         3.74 o
   6   7  11         10.49         12.04         1.22 o
  -5   8  11         43.40         42.09         2.35 o
  -4   8  11        146.38        148.51         5.13 o
  -3   8  11         55.86         52.68         3.46 o
  -2   8  11        114.96        105.91         7.48 o
  -1   8  11         18.91         14.38         2.11 o
   0   8  11         46.93         49.59         3.44 o
   1   8  11         22.65         23.51         3.17 o
   2   8  11         87.77         92.51         5.87 o
   3   8  11         49.34         51.14         4.21 o
   4   8  11        145.00        140.83        15.97 o
   5   8  11         45.88         43.55         2.46 o
  -4   9  11         50.01         53.70         3.99 o
  -3   9  11          9.65          8.12         1.44 o
  -2   9  11         38.76         40.61         2.62 o
  -1   9  11         32.16         34.71         3.77 o
   0   9  11         17.82         13.22         2.17 o
   1   9  11         46.87         51.70         3.49 o
   2   9  11         41.36         41.05         3.06 o
   3   9  11          6.06          7.53         1.84 o
   4   9  11         60.45         64.99         2.68 o
  -4  10  11         34.60         43.36         3.79 o
  -3  10  11         53.48         58.38         2.80 o
  -2  10  11         15.41         14.44         1.45 o
  -1  10  11        126.85        123.00         4.13 o
   0  10  11        140.42        135.45         6.59 o
   1  10  11        117.20        119.34         4.76 o
   2  10  11         17.52         17.77         1.84 o
   3  10  11         58.68         66.24         3.90 o
   4  10  11         27.54         32.23         3.44 o
  -2  11  11        251.71        279.71         5.11 o
  -1  11  11         10.81         10.73         1.11 o
   0  11  11         10.09          8.06         1.27 o
   1  11  11         12.08         11.71         2.76 o
   2  11  11        240.13        263.68         7.15 o
   0   0  12        100.80        105.20         6.23 o
   1   0  12       2281.99       2159.32        44.16 o
   2   0  12         19.19         27.15         2.98 o
   3   0  12        100.90         97.02         5.61 o
   4   0  12         39.84         37.15         2.65 o
   5   0  12        288.39        294.06         8.30 o
   6   0  12          0.26          1.67         0.78 o
   7   0  12         13.50         10.62         2.72 o
  -7   1  12         63.18         61.46         2.96 o
  -6   1  12         11.09         13.21         1.88 o
  -5   1  12         19.73         15.82         1.70 o
  -4   1  12        288.44        273.60        10.56 o
  -3   1  12       1064.54        980.45        87.67 o
  -2   1  12        444.98        470.40        13.70 o
  -1   1  12        514.85        504.84         9.07 o
   0   1  12        596.58        653.47        16.88 o
   1   1  12        561.18        549.33         9.50 o
   2   1  12        416.72        434.24         9.41 o
   3   1  12       1022.49        997.31        21.95 o
   4   1  12        254.17        258.32         7.08 o
   5   1  12         21.49         18.61         2.42 o
   6   1  12         12.03         10.70         1.26 o
   7   1  12         64.36         63.54         4.62 o
  -6   2  12         36.38         38.21         1.89 o
  -5   2  12         95.06         97.35         3.90 o
  -4   2  12          1.95          0.37         0.99 o
  -3   2  12        833.90        727.05        14.57 o
  -2   2  12        149.18        141.93         4.64 o
  -1   2  12        572.03        514.14        12.02 o
   0   2  12        713.01        739.10        12.56 o
   1   2  12        508.54        482.55        13.84 o
   2   2  12        107.49        103.03         3.97 o
   3   2  12        800.46        804.46        18.71 o
   4   2  12          4.89          7.04         1.41 o
   5   2  12        110.62        102.90         4.17 o
   6   2  12         41.17         38.96         2.17 o
   7   2  12          8.87          7.61         1.85 o
  -6   3  12         47.08         46.16         3.32 o
  -5   3  12         28.60         28.03         2.14 o
  -4   3  12         37.68         32.46         2.89 o
  -3   3  12        353.10        329.68        11.34 o
  -2   3  12        175.15        167.43         5.12 o
  -1   3  12         81.18         81.47         3.99 o
   0   3  12        169.15        157.91         6.67 o
   1   3  12         95.82         91.53         3.67 o
   2   3  12        175.57        181.04         5.90 o
   3   3  12        351.13        323.73        11.50 o
   4   3  12         35.72         35.21         2.29 o
   5   3  12         30.51         25.40         2.48 o
   6   3  12         50.78         48.08         2.85 o
   7   3  12        107.22        116.14         5.83 o
  -6   4  12         16.57         15.77         1.97 o
  -5   4  12         25.48         21.60         2.21 o
  -4   4  12        289.97        267.36         8.25 o
  -3   4  12         23.22         17.13         1.84 o
  -2   4  12        498.53        485.26        12.05 o
  -1   4  12        158.49        157.45         7.72 o
   0   4  12         45.23         49.49         3.06 o
   1   4  12        136.14        124.73         4.85 o
   2   4  12        556.31        531.25        19.54 o
   3   4  12         19.10         12.29         2.30 o
   4   4  12        274.41        264.78         9.11 o
   5   4  12         32.93         31.09         2.69 o
   6   4  12         20.51         23.60         1.97 o
  -6   5  12         50.07         51.46         3.23 o
  -5   5  12         38.71         34.52         2.25 o
  -4   5  12         53.46         60.67         3.85 o
  -3   5  12         11.13         14.84         1.67 o
  -2   5  12         24.27         14.20         1.86 o
  -1   5  12        187.03        179.99         6.14 o
   0   5  12        480.99        453.81        19.67 o
   1   5  12        201.61        188.94         7.19 o
   2   5  12         17.97         10.54         1.51 o
   3   5  12         14.00         15.26         2.66 o
   4   5  12         53.89         59.22         3.70 o
   5   5  12         40.76         37.19         2.70 o
   6   5  12         54.36         54.84         2.70 o
  -6   6  12         16.95         15.95         1.63 o
  -5   6  12         86.19         99.59         4.12 o
  -4   6  12         28.80         29.55         2.67 o
  -3   6  12         37.32         38.00         2.82 o
  -2   6  12         48.83         41.84         2.92 o
  -1   6  12         78.31         83.52         3.58 o
   0   6  12        139.86        116.59         4.82 o
   1   6  12         48.30         50.04         3.70 o
   2   6  12         54.41         45.12         2.89 o
   3   6  12         39.76         40.85         3.99 o
   4   6  12         27.60         26.71         2.47 o
   5   6  12         91.34        103.69         3.60 o
   6   6  12         14.84         14.77         1.31 o
  -5   7  12         42.24         46.83         2.47 o
  -4   7  12         91.39         88.14         4.01 o
  -3   7  12         56.55         51.87         3.41 o
  -2   7  12        108.13        109.63         4.42 o
  -1   7  12         59.95         52.54         3.71 o
   0   7  12        162.62        169.56         6.55 o
   1   7  12         49.79         47.47         3.70 o
   2   7  12        111.08        106.34         4.93 o
   3   7  12         70.88         61.76         4.53 o
   4   7  12         95.19         90.76         4.51 o
   5   7  12         40.28         41.28         2.39 o
  -5   8  12         67.04         80.59         4.90 o
  -4   8  12         30.26         34.72         1.98 o
  -3   8  12         43.33         43.36         2.92 o
  -2   8  12        254.92        230.61         7.28 o
  -1   8  12        131.61        120.37         5.66 o
   0   8  12        233.54        204.80         6.02 o
   1   8  12        116.48        101.98         5.97 o
   2   8  12        282.07        280.48        12.21 o
   3   8  12         51.73         50.73         3.83 o
   4   8  12         35.53         37.85         2.45 o
   5   8  12         59.70         62.16         2.47 o
  -4   9  12        104.71        118.89         4.53 o
  -3   9  12        132.82        149.44         5.92 o
  -2   9  12         22.31         23.70         1.81 o
  -1   9  12         68.97         73.94         5.87 o
   0   9  12          1.30          0.60         1.53 o
   1   9  12         70.01         81.49         4.82 o
   2   9  12         22.04         21.49         2.13 o
   3   9  12        137.05        153.24         6.26 o
   4   9  12        100.10        115.71         3.70 o
  -3  10  12         30.18         29.02         2.15 o
  -2  10  12        144.15        144.96         3.77 o
  -1  10  12         17.07         14.24         1.34 o
   0  10  12          0.50         -0.54         1.21 o
   1  10  12         18.49         15.41         2.07 o
   2  10  12        130.66        147.67        11.10 o
   3  10  12         28.68         27.11         1.75 o
  -1  11  12         15.24         20.61         2.89 o
   0  11  12        271.04        329.95        21.18 o
   1  11  12         11.54         11.63         2.13 o
   1   0  13       2875.53       2693.61        41.20 o
   2   0  13         49.70         49.32         3.12 o
   3   0  13        438.47        427.45        13.40 o
   4   0  13         69.24         64.43         4.98 o
   5   0  13         85.49         88.69         3.58 o
   6   0  13          6.02          4.82         1.13 o
  -6   1  13         38.35         40.27         3.02 o
  -5   1  13          2.86          3.47         1.49 o
  -4   1  13          4.22          3.64         1.29 o
  -3   1  13        309.39        309.61         9.09 o
  -2   1  13          7.27          7.54         1.43 o
  -1   1  13        584.55        574.82        12.96 o
   0   1  13         19.55         21.99         2.57 o
   1   1  13        526.02        486.88        11.80 o
   2   1  13         19.02         17.41         1.90 o
   3   1  13        328.37        323.47         9.45 o
   4   1  13          2.98          4.67         1.32 o
   5   1  13          2.74          3.84         1.20 o
   6   1  13         39.34         45.32         2.99 o
  -6   2  13          0.77         -0.12         1.07 o
  -5   2  13         10.59         12.83         3.46 o
  -4   2  13         96.37         95.80         6.04 o
  -3   2  13        187.12        195.80         7.30 o
  -2   2  13         96.10         90.89         4.26 o
  -1   2  13       1170.42       1186.54        33.35 o
   0   2  13       1196.75       1154.09        51.85 o
   1   2  13       1171.45       1193.57        20.54 o
   2   2  13         81.76         77.66         3.89 o
   3   2  13        220.45        216.12         8.77 o
   4   2  13        104.60        101.62         4.19 o
   5   2  13         10.15         11.28         1.48 o
   6   2  13          1.40          0.97         0.71 o
  -6   3  13         50.97         50.59         2.88 o
  -5   3  13         58.73         66.21         3.47 o
  -4   3  13         93.29         87.80         4.44 o
  -3   3  13        177.17        188.21         5.91 o
  -2   3  13        253.37        247.38         6.21 o
  -1   3  13        241.01        256.34         7.28 o
   0   3  13         47.18         43.86         3.43 o
   1   3  13        263.75        269.18         8.16 o
   2   3  13        231.52        219.23         8.11 o
   3   3  13        174.38        197.77         6.84 o
   4   3  13        115.90        112.34         4.34 o
   5   3  13         57.47         60.48         3.38 o
   6   3  13         56.14         62.10         2.75 o
  -6   4  13         31.23         30.42         2.18 o
  -5   4  13         93.19         97.80         4.05 o
  -4   4  13         66.30         65.13         3.78 o
  -3   4  13        321.17        303.98         7.58 o
  -2   4  13        221.02        218.63         5.82 o
  -1   4  13        167.73        151.31         5.52 o
   0   4  13        110.21        102.86         5.26 o
   1   4  13        206.09        192.94         8.88 o
   2   4  13        246.43        254.77        12.14 o
   3   4  13        335.74        329.48         9.15 o
   4   4  13         46.35         43.72         2.68 o
   5   4  13         89.14         88.52         3.96 o
   6   4  13         35.36         33.47         2.34 o
  -5   5  13         52.03         60.16         3.03 o
  -4   5  13         45.81         38.36         2.86 o
  -3   5  13         20.87         22.45         1.82 o
  -2   5  13        256.06        248.78         6.91 o
  -1   5  13        141.75        154.25         5.51 o
   0   5  13         84.67         71.94         4.40 o
   1   5  13        129.40        124.39         5.76 o
   2   5  13        278.80        272.57         8.32 o
   3   5  13         35.44         39.50         3.87 o
   4   5  13         43.94         37.85         2.39 o
   5   5  13         44.42         49.55         2.82 o
  -5   6  13         39.81         40.99         2.25 o
  -4   6  13         80.56         78.75         3.72 o
  -3   6  13        193.13        199.21         6.33 o
  -2   6  13        352.78        328.03         7.46 o
  -1   6  13        461.49        440.08        13.66 o
   0   6  13        389.50        372.26        12.19 o
   1   6  13        470.46        467.12        16.80 o
   2   6  13        320.53        303.08         8.45 o
   3   6  13        200.99        188.54         7.88 o
   4   6  13         78.96         75.34         3.11 o
   5   6  13         45.85         44.75         2.42 o
  -5   7  13          3.59          2.80         1.21 o
  -4   7  13        101.99        103.10         3.83 o
  -3   7  13         45.35         50.07         4.07 o
  -2   7  13        148.11        133.42         7.76 o
  -1   7  13         80.82         76.15         5.07 o
   0   7  13         28.92         24.96         2.59 o
   1   7  13         94.41         84.12        10.28 o
   2   7  13        128.86        118.09         6.30 o
   3   7  13         37.18         39.46         3.41 o
   4   7  13        100.50         89.92         3.61 o
   5   7  13          4.51          5.07         0.84 o
  -4   8  13         40.81         45.55         2.82 o
  -3   8  13         70.31         75.39         3.37 o
  -2   8  13         34.11         39.61         2.79 o
  -1   8  13         18.70         16.52         1.95 o
   0   8  13         83.14         83.60         5.27 o
   1   8  13         29.64         33.83         3.44 o
   2   8  13         33.07         41.48         3.50 o
   3   8  13         66.99         71.03         3.17 o
   4   8  13         36.68         36.89         1.74 o
  -3   9  13          6.94          9.16         2.02 o
  -2   9  13         80.01         86.70         3.53 o
  -1   9  13         39.55         34.62         2.21 o
   0   9  13         90.00        108.39         6.18 o
   1   9  13         46.75         42.71         3.40 o
   2   9  13         77.68         92.45         8.39 o
   3   9  13          7.70          8.31         1.43 o
  -1  10  13         44.09         43.41         2.20 o
   0  10  13        202.00        233.20         6.89 o
   1  10  13         56.14         65.08         3.45 o
   2  10  13         42.81         44.90         3.77 o
   0   0  14        121.63        131.30         7.14 o
   1   0  14         21.74         21.25         2.12 o
   2   0  14         56.35         57.63         3.31 o
   3   0  14        126.30        126.46         6.69 o
   4   0  14         37.62         40.23         3.11 o
   5   0  14         51.43         54.88        10.47 o
  -5   1  14        100.83        111.96         5.42 o
  -4   1  14         65.96         67.74         4.81 o
  -3   1  14         88.00         94.51         4.82 o
  -2   1  14        168.10        176.41         5.86 o
  -1   1  14        129.11        133.78         5.81 o
   0   1  14        216.45        219.34        15.56 o
   1   1  14        180.95        159.33        16.91 o
   2   1  14        178.75        185.56         5.91 o
   3   1  14         93.14        100.45         6.10 o
   4   1  14         63.70         56.84         4.41 o
   5   1  14         98.91         98.25         3.40 o
  -5   2  14         53.12         55.39         6.39 o
  -4   2  14          7.92         10.64         2.35 o
  -3   2  14         50.88         51.49         3.61 o
  -2   2  14         58.64         58.94         3.42 o
  -1   2  14        659.08        654.45        12.09 o
   0   2  14        488.92        506.31        15.22 o
   1   2  14        674.11        668.83        17.41 o
   2   2  14         55.72         61.04         3.87 o
   3   2  14         46.57         38.69         4.44 o
   4   2  14          7.60          8.96         1.51 o
   5   2  14         51.13         50.36         2.71 o
  -5   3  14          2.32          2.23         1.89 o
  -4   3  14         59.34         62.89         4.52 o
  -3   3  14         28.76         32.94         2.89 o
  -2   3  14        156.56        165.40         5.61 o
  -1   3  14          9.48         12.98         2.50 o
   0   3  14        520.67        560.21        15.27 o
   1   3  14         11.89          9.56         2.19 o
   2   3  14        113.77        120.67         4.61 o
   3   3  14         32.28         32.51         2.33 o
   4   3  14         44.12         44.13         2.55 o
   5   3  14          3.15          3.23         1.17 o
  -5   4  14         79.39         80.90         2.77 o
  -4   4  14        154.04        157.78         5.37 o
  -3   4  14        413.90        410.55         9.75 o
  -2   4  14        300.33        301.17         6.65 o
  -1   4  14        101.54        121.67         4.80 o
   0   4  14        119.82        118.44         5.52 o
   1   4  14         91.30        105.21        13.40 o
   2   4  14        273.96        272.51         6.86 o
   3   4  14        382.37        355.60         7.58 o
   4   4  14        145.98        134.32         4.21 o
   5   4  14         77.35         75.86         4.13 o
  -5   5  14        163.45        171.36         4.28 o
  -4   5  14         48.61         53.72         3.02 o
  -3   5  14         31.58         32.62         2.26 o
  -2   5  14          7.10         11.22         1.38 o
  -1   5  14        383.45        391.88        11.74 o
   0   5  14          0.09          0.27         1.20 o
   1   5  14        402.55        398.65        12.55 o
   2   5  14          5.88         10.91         1.40 o
   3   5  14         27.32         27.63         2.40 o
   4   5  14         46.35         45.64         2.33 o
   5   5  14        157.97        155.52         5.11 o
  -4   6  14        376.96        400.81         7.81 o
  -3   6  14         13.29         14.21         1.48 o
  -2   6  14        118.04        106.95         4.01 o
  -1   6  14         31.20         29.90         2.89 o
   0   6  14         21.96         24.42         2.96 o
   1   6  14         35.20         29.55         3.31 o
   2   6  14        116.46        109.09         5.37 o
   3   6  14         12.11         12.13         1.51 o
   4   6  14        418.31        408.20         8.66 o
  -4   7  14        165.08        175.60         4.60 o
  -3   7  14         20.38         25.45         2.54 o
  -2   7  14         55.75         48.68         3.01 o
  -1   7  14        113.79        102.64         4.53 o
   0   7  14         47.58         50.36         3.20 o
   1   7  14        104.33        106.05         8.32 o
   2   7  14         51.95         56.90         5.39 o
   3   7  14         16.82         18.63         1.49 o
   4   7  14        171.14        179.06         5.52 o
  -3   8  14         42.22         41.35         2.66 o
  -2   8  14         22.02         21.63         1.84 o
  -1   8  14        131.62        127.41         5.61 o
   0   8  14        404.98        405.10        10.99 o
   1   8  14        134.70        127.41         7.13 o
   2   8  14         18.65         18.74         2.08 o
   3   8  14         39.16         36.66         4.95 o
  -2   9  14        496.03        521.02        13.87 o
  -1   9  14          5.82          2.51         0.97 o
   0   9  14         45.60         39.02         2.21 o
   1   9  14          5.23          5.32         1.51 o
   2   9  14        520.85        579.33        15.72 o
   1   0  15         26.40         25.19         2.20 o
   2   0  15        166.72        175.40         6.22 o
   3   0  15          0.32          1.39         1.07 o
   4   0  15         52.83         52.47         3.87 o
   5   0  15        152.35        179.32         6.01 o
  -5   1  15         23.99         25.90         2.24 o
  -4   1  15         76.15         84.11         4.90 o
  -3   1  15        141.55        142.07         7.81 o
  -2   1  15          5.89          7.51         1.35 o
  -1   1  15         85.92         85.76         3.97 o
   0   1  15         44.98         54.38         3.17 o
   1   1  15         98.83        100.33         4.97 o
   2   1  15          2.77          2.10         0.99 o
   3   1  15        159.24        153.00         7.03 o
   4   1  15         76.03         78.12         3.84 o
   5   1  15         18.46         18.49         2.39 o
  -5   2  15        124.46        129.31        11.52 o
  -4   2  15         26.95         29.91         2.98 o
  -3   2  15         89.02         78.01         5.40 o
  -2   2  15        131.15        125.99         4.68 o
  -1   2  15         26.22         28.74         2.37 o
   0   2  15          0.28          1.22         1.64 o
   1   2  15         45.04         42.18         4.04 o
   2   2  15        112.71        104.64         4.13 o
   3   2  15         95.15         94.32         5.44 o
   4   2  15         20.42         25.25         2.66 o
   5   2  15        122.72        127.54         4.64 o
  -5   3  15         33.31         34.43         1.90 o
  -4   3  15        105.70        114.64         5.42 o
  -3   3  15        175.85        185.34         9.74 o
  -2   3  15        120.81        121.17         4.69 o
  -1   3  15         17.07         19.83         2.42 o
   0   3  15         68.98         70.09         7.36 o
   1   3  15         24.21         22.72         3.02 o
   2   3  15        124.15        127.30         4.81 o
   3   3  15        177.18        172.41        12.08 o
   4   3  15         89.68         87.42         4.32 o
   5   3  15         43.56         42.69         6.36 o
  -4   4  15          4.10          2.17         1.02 o
  -3   4  15        324.61        328.57         6.72 o
  -2   4  15        266.44        268.89         5.79 o
  -1   4  15        254.14        252.90         6.61 o
   0   4  15         27.33         24.41         2.48 o
   1   4  15        271.20        276.08        12.63 o
   2   4  15        240.83        227.18        10.51 o
   3   4  15        332.16        327.91         7.43 o
   4   4  15          3.92          2.75         0.89 o
  -4   5  15         41.10         40.66         2.08 o
  -3   5  15         37.10         35.12         2.35 o
  -2   5  15         12.39         15.54         1.38 o
  -1   5  15         96.01         91.24         4.24 o
   0   5  15         13.83         15.29         1.99 o
   1   5  15         87.63         89.32         5.37 o
   2   5  15         19.82         21.70         2.41 o
   3   5  15         47.08         42.64         2.48 o
   4   5  15         29.62         28.79         2.00 o
  -3   6  15         95.38         89.43         5.06 o
  -2   6  15        162.01        179.82         7.92 o
  -1   6  15         31.95         32.15         2.47 o
   0   6  15          2.26          2.74         1.38 o
   1   6  15         26.99         32.69         4.61 o
   2   6  15        150.00        146.45         5.53 o
   3   6  15         88.33         81.67         3.06 o
  -3   7  15        116.19        130.97         6.89 o
  -2   7  15         50.02         47.70         2.90 o
  -1   7  15        180.76        165.73         5.07 o
   0   7  15         17.23         18.02         1.66 o
   1   7  15        163.82        154.20         5.99 o
   2   7  15         56.01         57.69         2.61 o
   3   7  15        121.71        151.76         7.31 o
  -1   8  15         41.98         47.52         4.99 o
   0   8  15        152.18        150.19        13.16 o
   1   8  15         48.45         49.16         2.89 o
   0   0  16         75.64         80.04         5.00 o
   1   0  16        114.07        109.42         4.15 o
   2   0  16          0.04         -0.38         0.99 o
   3   0  16          1.84          2.52         2.08 o
   4   0  16          4.35          3.58         1.24 o
  -4   1  16         77.47         75.24         4.07 o
  -3   1  16         14.03         13.84         2.13 o
  -2   1  16        127.22        125.16         4.29 o
  -1   1  16        112.73        108.91         4.12 o
   0   1  16         80.83         77.76         4.12 o
   1   1  16        105.18        108.25         5.09 o
   2   1  16        127.73        122.38         4.20 o
   3   1  16         16.65         16.23         2.24 o
   4   1  16         79.88         81.18         6.79 o
  -4   2  16          4.82          5.00         2.79 o
  -3   2  16         33.24         37.84         2.48 o
  -2   2  16        185.81        195.09         7.97 o
  -1   2  16        146.67        148.47         4.76 o
   0   2  16          8.39          9.56         1.71 o
   1   2  16        134.04        142.35         4.64 o
   2   2  16        176.76        177.24         6.18 o
   3   2  16         34.27         39.68         3.23 o
   4   2  16          3.26          3.18         1.28 o
  -4   3  16         21.30         15.45         1.75 o
  -3   3  16         57.31         56.49         2.91 o
  -2   3  16         49.91         54.61         2.72 o
  -1   3  16         90.76         93.43         3.68 o
   0   3  16         30.49         27.50         2.86 o
   1   3  16         85.92         89.19         4.22 o
   2   3  16         57.17         55.22         3.10 o
   3   3  16         71.31         68.09         7.67 o
   4   3  16         22.65         21.92         1.94 o
  -3   4  16        113.43        115.60         4.95 o
  -2   4  16         20.87         19.90         1.65 o
  -1   4  16         70.60         77.21         3.90 o
   0   4  16          8.13          8.13         1.87 o
   1   4  16         71.85         70.68         3.64 o
   2   4  16         23.95         23.61         2.02 o
   3   4  16        121.49        125.35         4.87 o
  -3   5  16          7.17          6.00         1.91 o
  -2   5  16         10.93         10.11         1.28 o
  -1   5  16         12.80         18.31         1.91 o
   0   5  16        114.62        121.24         5.91 o
   1   5  16         14.90         20.85         3.37 o
   2   5  16          9.48          9.24         1.88 o
   3   5  16          3.89          2.91         1.19 o
  -2   6  16         18.66         24.09         2.12 o
  -1   6  16         72.40         79.69         4.23 o
   0   6  16         25.13         27.80         2.36 o
   1   6  16         72.86         76.01         3.58 o
   2   6  16         18.15         23.85         2.06 o
  -1   7  16         40.65         42.77         3.94 o
   0   7  16         88.14         95.51         6.03 o
   1   7  16         45.32         44.87         3.82 o
   1   0  17          4.00          3.65         1.12 o
   2   0  17          3.25          2.15         0.69 o
   3   0  17         20.08         21.74         2.05 o
  -3   1  17          2.89          3.16         1.06 o
  -2   1  17        143.50        139.17         3.90 o
  -1   1  17         16.38         20.59         1.63 o
   0   1  17         19.49         21.73         2.00 o
   1   1  17         22.56         26.81         2.18 o
   2   1  17        142.24        141.35         3.89 o
   3   1  17          2.81          2.60         1.03 o
  -3   2  17         14.05         15.59         2.07 o
  -2   2  17         65.66         71.79         2.73 o
  -1   2  17         41.34         41.83         2.17 o
   0   2  17        147.46        159.48         5.18 o
   1   2  17         36.35         33.50         2.41 o
   2   2  17         68.82         72.11         2.67 o
   3   2  17         17.00         19.25         1.87 o
  -3   3  17          4.88          3.67         1.57 o
  -2   3  17         31.51         40.90         1.96 o
  -1   3  17        179.51        201.15         6.69 o
   0   3  17         23.95         25.90         2.09 o
   1   3  17        201.95        223.94         5.94 o
   2   3  17         29.57         34.56         1.76 o
   3   3  17          3.43          2.69         1.35 o
  -2   4  17         15.35         24.63         2.95 o
  -1   4  17          9.08          7.53         1.08 o
   0   4  17        274.42        298.27         8.22 o
   1   4  17          5.81          5.75         1.11 o
   2   4  17         11.29         20.43         2.73 o
  -1   5  17         96.30        117.93         6.60 o
   0   5  17         12.15         11.43         1.53 o
   1   5  17         94.69        105.35         4.22 o
   0   0  18        109.56        111.00         6.77 o
   1   0  18        102.18        114.01         6.21 o
  -1   1  18         48.20         61.22         3.33 o
   0   1  18        160.82        175.62         6.00 o
   1   1  18         36.05         41.48         2.74 o
  -1   2  18          7.53          7.85         1.26 o
   0   2  18         41.40         55.12         4.82 o
   1   2  18          8.09         10.04         1.95 o
   0   3  18         64.60         64.16         3.26 o
                                                
